# Supplementary material for: microRNA Profiles in Parkinson's Disease Prefrontal Cortex
Source: Front Aging Neurosci. 2016 Mar 1;8:36. doi: 10.3389/fnagi.2016.00036 (PMC4772525; doi:10.3389/fnagi.2016.00036)
Supplement: Table S1 — Detailed sample information. Missing information is designated as “NA.” [file Table1.XLSX]

## Sheet: Sheet1
BU_ID	Condition	Dementia	Motor_Onset	Duration	Death	PMI	RIN	Sex	Batch
C_0002	Control	NA	NA	NA	73	2	6.3	1	3
C_0003	Control	NA	NA	NA	91	2	7	1	3
C_0004	Control	NA	NA	NA	82	2	8	1	3
C_0005	Control	NA	NA	NA	97	2	8	1	3
C_0006	Control	NA	NA	NA	86	5	8.5	1	3
C_0008	Control	NA	NA	NA	91	2	6.7	1	3
C_0009	Control	NA	NA	NA	81	3	7.9	1	3
C_0010	Control	NA	NA	NA	79	2	6.5	1	3
C_0011	Control	NA	NA	NA	63	2	7.7	1	3
C_0012	Control	NA	NA	NA	66	19	7.1	1	2
C_0013	Control	NA	NA	NA	69	15	7.8	1	2
C_0014	Control	NA	NA	NA	79	21	8	1	1
C_0015	Control	NA	NA	NA	61	10	8.2	1	2
C_0016	Control	NA	NA	NA	58	20	8.4	1	2
C_0017	Control	NA	NA	NA	70	21	8.2	1	2
C_0018	Control	NA	NA	NA	66	17	8.5	1	2
C_0020	Control	NA	NA	NA	60	24	7.9	1	2
C_0021	Control	NA	NA	NA	76	26	7.3	1	1
C_0022	Control	NA	NA	NA	61	17	7.8	1	2
C_0023	Control	NA	NA	NA	62	18	6.6	1	2
C_0024	Control	NA	NA	NA	69	26	8.7	1	2
C_0025	Control	NA	NA	NA	61	25	8.1	1	2
C_0029	Control	NA	NA	NA	93	13	6.4	1	1
C_0031	Control	NA	NA	NA	53	24	7.3	1	1
C_0032	Control	NA	NA	NA	57	24	8.3	1	1
C_0033	Control	NA	NA	NA	43	15	7.5	1	1
C_0035	Control	NA	NA	NA	46	21	7.6	1	3
C_0036	Control	NA	NA	NA	40	17	7.5	1	1
C_0037	Control	NA	NA	NA	44	28	8.3	1	1
C_0038	Control	NA	NA	NA	57	20	7.7	1	1
C_0039	Control	NA	NA	NA	80	15	7.3	1	1
C_0070	Control	NA	NA	NA	68	19	6.3	1	2
C_0087	Control	NA	NA	NA	64	19	8.7	1	2
P_0003	PD	1	72	2	74	3	7.7	1	3
P_0006	PD	1	NA	NA	83	2	6.85	1	3
P_0012	PD	0	69	11	80	2	8.5	1	3
P_0013	PD	1	79	4	83	2	8.05	1	3
P_0014	PD	0	55	25	80	2	7.7	1	3
P_0015	PD	1	80	4	84	2	7.2	1	3
P_0016	PD	1	85	3	88	2	7.5	1	3
P_0018	PD	0	73	8	81	2	6.4	1	3
P_0019	PD	0	73	4	77	4	7.2	1	3
P_0020	PD	0	59	5	64	4	8	1	3
P_0021	PD	1	NA	NA	85	3	8.2	1	3
P_0022	PD	0	NA	NA	94	9	7.1	1	3
P_0023	PD	1	60	20	80	27	7.9	1	3
P_0026	PD	0	65	20	85	16	7.2	1	3
P_0027	PD	0	NA	NA	75	7	8	1	3
P_0028	PD	0	NA	NA	74	15	6.2	1	3
P_0029	PD	0	72	17	89	31	6.8	1	3
P_0030	PD	0	55	11	66	11	8.2	1	3
P_0031	PD	0	NA	NA	65	8	8	1	3
P_0033	PD	0	NA	NA	85	19	5.5	1	3
P_0034	PD	1	49	15	64	4	7.8	1	3
P_0063	PD	0	53	11	64	1	6.1	1	3
P_0126	PD	1	61	14	75	30	6.9	1	3
P_0130	PD	1	62	6	68	18	7.3	1	3
P_0132	PD	1	80	15	95	16	7	1	3
P_0133	PD	0	66	8	74	23	7.5	1	3
P_0134	PD	0	63	5	68	23	7.9	1	3
P_0135	PD	0	66	13	79	12	6.9	1	3
P_0136	PD	0	NA	NA	70	25	6.7	1	3
