# Supplementary material for: microRNA Profiles in Parkinson's Disease Prefrontal Cortex
Source: Front Aging Neurosci. 2016 Mar 1;8:36. doi: 10.3389/fnagi.2016.00036 (PMC4772525; doi:10.3389/fnagi.2016.00036)
Supplement: Table S2 — Results from differential expression and ordinal regression analyses. miRNAs were removed during normalization if they failed to have an average of 2 or more counts. In PD-only analyses, some miRNAs were removed which were not removed in the analyses containing all samples. Information for undetectable miRNAs is flagged as “NA.” [file Table2.xlsx]

## Sheet: e2_v2.csv
miRNA	Differential expression analysis, PD/C							Differential expression analysis, PDN/PDD										Ordinal regression analysis, C/PDN/PDD						Age stratified
		Age-adjusted			No adjustment				No adjustment			Age adjusted			Duration adjusted			No adjustment			Age adjusted			Young strata, 21C/8PD			Old strata, 12C/21PD
	Average VST count, all samples	logFC	p-value	q-value	logFC	p-value	q-value	Average VST count, all PD samples	logFC	p-value	q-value	logFC	p-value	q-value	logFC	p-value	q-value	OR	p-value	q-value	OR	p-value	q-value	logFC	p-value	q-value	logFC	p-value	q-value
hsa-let-7a-2-3p	3.55	0.36	0.0164	0.0853	0.32	0.0186	0.0727	4.39	-0.02	0.845	0.998	-0.04	0.718	0.995925	-0.03	0.813	1	1.77179	0.0366574	0.124525	1.76265	0.0362441	0.139887	-0.173898	0.509543	0.65813	0.333534	0.0249577	0.216597
hsa-let-7a-3p	8.4	0.03	0.769	0.869	0.05	0.593	0.744	8.4	0.15	0.236	0.998	0.17	0.199	0.995925	0.12	0.421	1	1.23657	0.401051	0.600253	1.26083	0.397528	0.633327	0.472811	0.00954918	0.0387083	-0.0743585	0.538709	0.786411
hsa-let-7a-5p	17.8	0.13	0.134	0.318	0.17	0.0335	0.11	17.52	0.02	0.714	0.998	0.01	0.811	0.996	0.04	0.596	1	2.11	0.0401	0.132	1.93	0.0822	0.245	0.511153	0.00442206	0.0212446	0.0852876	0.255449	0.585725
hsa-let-7b-3p	7.99	0.09	0.567	0.751	0.13	0.37	0.564	7.85	-0.02	0.88	0.998	-0.04	0.814	0.996	-0.01	0.952	1	1.24	0.409	0.608	1.16	0.592	0.78	0.536966	0.0673486	0.15761	0.0300961	0.836574	0.938949
hsa-let-7b-5p	15.4	-0.1	0.19	0.391	-0.07	0.302	0.5	15.15	0.02	0.8	0.998	0	0.974	0.996	0.11	0.179	1	0.77	0.306	0.508	0.64	0.125	0.316	-0.0402691	0.787867	0.876696	-0.0486626	0.512406	0.771584
hsa-let-7c-3p	5.44	0.06	0.348	0.577	0.04	0.541	0.706	5.57	0.07	0.37	0.998	0.09	0.289	0.996	0.02	0.796	1	1.25	0.359	0.562	1.43	0.164	0.374	-0.0900957	0.437853	0.596953	0.0337043	0.653702	0.859578
hsa-let-7c-5p	15.62	-0.03	0.699	0.824	0.01	0.913	0.957	15.34	-0.01	0.931	0.998	-0.01	0.89	0.996	0.01	0.905	1	1.01	0.954	0.979	0.84	0.528	0.738	0.145	0.352426	0.514475	-0.027182	0.71942	0.887545
hsa-let-7d-3p	10.76	0.02	0.807	0.893	0.04	0.58	0.74	10.5	-0.01	0.861	0.998	-0.02	0.771	0.996	-0.03	0.746	1	1.14	0.605	0.761	1.08	0.8	0.889	0.144219	0.33668	0.501073	0.00839483	0.921886	0.967714
hsa-let-7d-5p	13.51	0.2	0.0265	0.116	0.28	0.00207	0.0148	13.43	0.01	0.854	0.998	0	0.998	0.999	0.01	0.905	1	4.49	0.0011	0.0132	3.54	0.00627	0.0475	0.97101	3.43444e-07	3.89809e-05	0.0979979	0.219167	0.543726
hsa-let-7e-3p	7.18	-0.06	0.323	0.555	-0.04	0.53	0.696	7.13	0.01	0.884	0.998	0	0.97	0.996	-0.05	0.61	1	0.83	0.483	0.664	0.73	0.266	0.501	0.0590026	0.582283	0.72131	-0.0458445	0.585628	0.818078
hsa-let-7e-5p	14.23	0.04	0.636	0.789	0.05	0.492	0.662	13.92	0.06	0.526	0.998	0.05	0.592	0.996	0.01	0.89	1	1.23	0.397	0.596	1.16	0.568	0.765	0.0123408	0.933038	0.959574	0.0796543	0.377094	0.679367
hsa-let-7f-1-3p	5.07	0.04	0.757	0.861	0.1	0.383	0.575	5.4	-0.03	0.812	0.998	-0.04	0.713	0.996	-0.1	0.512	1	1.22	0.44	0.628	1.07	0.813	0.898	0.319455	0.176325	0.309078	0.0402981	0.740531	0.897728
hsa-let-7f-2-3p	4.52	-0.1	0.353	0.578	-0.12	0.222	0.401	5	0.17	0.174	0.998	0.19	0.138	0.996	0.24	0.136	1	0.86	0.499	0.676	0.95	0.814	0.898	-0.0937436	0.564891	0.703336	-0.0903921	0.484837	0.757714
hsa-let-7f-5p	17.15	0.12	0.19	0.391	0.19	0.028	0.0985	16.85	0.08	0.216	0.998	0.07	0.25	0.996	0.08	0.319	1	2.78	0.0217	0.09	2.34	0.0674	0.217	0.667541	0.00103954	0.00660071	0.0665491	0.274022	0.603904
hsa-let-7g-3p	6.47	-0.2	0.0261	0.116	-0.24	0.00433	0.0268	6.64	0.03	0.663	0.998	0.03	0.635	0.996	0.01	0.886	1	0.43	0.011	0.0567	0.51	0.0409	0.153	-0.519874	0.00448972	0.0214562	-0.141169	0.129375	0.431884
hsa-let-7g-5p	15.83	0.19	0.0267	0.117	0.26	0.00204	0.0148	15.68	0.05	0.38	0.998	0.05	0.428	0.996	0.04	0.566	1	6.43	0.000755	0.0106	5.21	0.00299	0.0312	0.895423	3.79492e-06	0.00017798	0.0984641	0.125957	0.428915
hsa-let-7i-3p	7.53	-0.34	0.000791	0.0127	-0.33	0.000331	0.00411	7.62	-0.01	0.956	0.998	-0.01	0.952	0.996	0.05	0.707	1	0.37	0.00122	0.0133	0.38	0.0022	0.0274	-0.292915	0.0900143	0.19368	-0.320135	0.00811992	0.136535
hsa-let-7i-5p	14.21	-0.24	0.000942	0.0143	-0.21	0.00226	0.0159	13.86	-0.02	0.752	0.998	-0.05	0.516	0.996	0.03	0.763	1	0.39	0.00322	0.0248	0.31	0.000925	0.0175	-0.206979	0.133484	0.254096	-0.171602	0.0457532	0.291178
hsa-miR-1	6.64	0.1	0.604	0.775	0.14	0.443	0.627	6.81	0.22	0.23	0.998	0.23	0.221	0.996	0.2	0.268	1	1.3	0.303	0.504	1.25	0.398	0.633	0.176053	0.622274	0.754372	0.126554	0.541858	0.786751
hsa-miR-100-3p	5.82	0.03	0.845	0.912	0	0.976	0.986	5.66	0.04	0.742	0.998	0.06	0.658	0.996	0.12	0.37	1	1.01	0.959	0.98	1.1	0.727	0.85	0.108289	0.666383	0.788529	-0.0473251	0.713674	0.887545
hsa-miR-100-5p	16.01	0.07	0.731	0.849	0.2	0.267	0.458	16.67	0.02	0.918	0.998	-0.03	0.849	0.996	0.22	0.253	1	1.31	0.288	0.493	1.09	0.768	0.869	0.979412	0.0225188	0.0730252	-0.0154939	0.915152	0.9632
hsa-miR-101-3p	15.67	0.05	0.529	0.718	0.03	0.663	0.792	15.53	0.07	0.491	0.998	0.08	0.449	0.996	0.05	0.699	1	1.16	0.533	0.7	1.24	0.382	0.619	-0.0691526	0.655243	0.778744	0.065874	0.495733	0.766824
hsa-miR-101-5p	9.23	-0.05	0.505	0.7	0	0.954	0.974	9	0.02	0.828	0.998	0.03	0.726	0.996	0.02	0.858	1	1.02	0.926	0.964	0.89	0.657	0.811	0.262098	0.0851362	0.186724	-0.0651497	0.396438	0.69286
hsa-miR-103a-2-5p	4.13	-0.47	5.61e-05	0.00231	-0.47	1.76e-05	0.000583	4.64	-0.13	0.129	0.998	-0.11	0.19	0.996	-0.09	0.4	1	0.21	5.92e-05	0.00285	0.22	0.000158	0.00721	-0.571767	0.00301505	0.0152092	-0.40854	0.00198011	0.085616
hsa-miR-103a-3p	15.02	-0.12	0.0347	0.141	-0.12	0.0149	0.062	14.8	-0.03	0.531	0.998	-0.04	0.464	0.996	-0.05	0.458	1	0.42	0.00511	0.0322	0.4	0.00734	0.0512	-0.183327	0.152957	0.279213	-0.0878863	0.110333	0.405596
hsa-miR-105-3p	3.93	-0.14	0.215	0.423	-0.21	0.0518	0.144	4.4	-0.02	0.803	0.998	0.01	0.885	0.996	-0.11	0.328	1	0.61	0.0551	0.167	0.71	0.207	0.428	-0.666638	0.00223477	0.0120069	-0.0997872	0.370738	0.677324
hsa-miR-105-5p	6.57	-0.01	0.906	0.944	-0.01	0.869	0.929	6.67	0.13	0.219	0.998	0.14	0.219	0.996	0.03	0.804	1	1.05	0.85	0.921	1.12	0.683	0.831	-0.138165	0.432018	0.592576	0.0165497	0.881183	0.95156
hsa-miR-106a-3p	2.96	-0.13	0.388	0.603	-0.15	0.266	0.458	3.97	-0.08	0.515	0.998	-0.07	0.592	0.996	-0.04	0.801	1	0.71	0.186	0.37	0.74	0.264	0.499	-0.0565802	0.834271	0.902882	-0.121957	0.373187	0.679367
hsa-miR-106a-5p	6.27	0.27	0.00485	0.0376	0.26	0.00414	0.0265	6.68	0.21	0.0291	0.998	0.21	0.035	0.996	0.29	0.00642	0.772	2.62	0.00149	0.0147	2.82	0.00147	0.0215	0.39497	0.0534554	0.136341	0.218916	0.0212604	0.204337
hsa-miR-106b-3p	8.64	-0.06	0.59	0.765	-0.06	0.518	0.687	8.41	-0.07	0.534	0.998	-0.1	0.395	0.996	0.07	0.581	1	0.8	0.383	0.586	0.76	0.323	0.564	-0.673827	0.000700801	0.00497131	0.121894	0.276258	0.603904
hsa-miR-106b-5p	9.48	0.23	0.0239	0.109	0.23	0.014	0.0597	9.7	-0.06	0.596	0.998	-0.07	0.54	0.996	0.03	0.853	1	1.8	0.0276	0.103	1.68	0.061	0.202	0.153654	0.432032	0.592576	0.251456	0.0298826	0.230196
hsa-miR-107	11.69	-0.14	0.134	0.318	-0.1	0.267	0.458	11.54	0.1	0.46	0.998	0.11	0.417	0.996	0.12	0.393	1	0.8	0.377	0.582	0.74	0.242	0.47	-0.016576	0.918873	0.950904	-0.116431	0.327717	0.63447
hsa-miR-10a-5p	9.22	-0.31	0.213	0.423	-0.4	0.0861	0.209	8.81	-0.31	0.232	0.998	-0.29	0.286	0.996	-0.13	0.648	1	0.6	0.0619	0.181	0.68	0.154	0.358	-0.873888	0.0658774	0.155368	-0.351835	0.17742	0.495837
hsa-miR-10b-5p	9.54	-0.56	0.00494	0.0379	-0.45	0.0163	0.0669	9.24	0.15	0.513	0.998	0.08	0.724	0.996	0.17	0.421	1	0.57	0.037	0.125	0.5	0.0162	0.082	-0.607275	0.0892156	0.192417	-0.34141	0.128845	0.431884
hsa-miR-1179	6.67	-0.02	0.82	0.902	-0.05	0.567	0.731	6.57	-0.03	0.716	0.998	-0.02	0.827	0.996	-0.11	0.314	1	0.83	0.478	0.66	0.91	0.736	0.853	-0.0462877	0.812551	0.892136	-0.0700058	0.433371	0.722807
hsa-miR-1180-3p	10.62	0.23	0.0157	0.084	0.22	0.0125	0.0563	10.51	0.07	0.595	0.998	0.08	0.522	0.996	0.01	0.952	1	1.99	0.0117	0.0588	2.04	0.0131	0.0719	0.190755	0.262956	0.418657	0.226256	0.0512089	0.296163
hsa-miR-1180-5p	2.56	-0.35	0.016	0.0847	-0.35	0.0098	0.0473	NA	NA	NA	NA	NA	NA	NA	NA	NA	NA	0.49	0.00639	0.0371	0.49	0.00952	0.0587	-0.15414	0.50558	0.655809	-0.294302	0.0568584	0.312533
hsa-miR-1185-1-3p	5.31	0.02	0.869	0.923	-0.05	0.665	0.794	5.45	0.07	0.656	0.998	0.1	0.554	0.996	-0.18	0.278	1	0.95	0.815	0.904	1.13	0.614	0.791	-0.0663705	0.720323	0.832129	-0.0367229	0.820791	0.933145
hsa-miR-1185-2-3p	2.93	-0.19	0.138	0.323	-0.26	0.0299	0.102	3.8	-0.06	0.615	0.998	-0.02	0.849	0.996	-0.11	0.4	1	0.58	0.0323	0.114	0.7	0.188	0.403	-0.251561	0.211141	0.35242	-0.230652	0.0767668	0.353829
hsa-miR-1185-5p	9.46	0.03	0.775	0.875	0.08	0.445	0.628	9.57	0.11	0.46	0.998	0.1	0.503	0.996	-0.04	0.803	1	1.27	0.335	0.54	1.16	0.564	0.763	0.232283	0.197746	0.337507	0.0473805	0.731454	0.889512
hsa-miR-1197	7.75	0.06	0.457	0.672	-0.02	0.77	0.865	7.81	-0.05	0.671	0.998	-0.03	0.762	0.996	-0.19	0.145	1	0.9	0.67	0.804	1.23	0.445	0.669	-0.294577	0.0589096	0.146147	0.0605387	0.573993	0.81141
hsa-miR-122-5p	3.9	0.16	0.358	0.58	0.09	0.594	0.745	4.43	0.18	0.308	0.998	0.21	0.254	0.996	0.07	0.74	1	1.22	0.418	0.617	1.39	0.208	0.428	-0.372535	0.224215	0.36963	0.160637	0.395115	0.69286
hsa-miR-1224-3p	3.82	0.03	0.808	0.893	0.04	0.694	0.812	4.39	-0.05	0.657	0.998	-0.04	0.709	0.996	0	0.976	1	1.06	0.825	0.905	0.97	0.902	0.956	0.461313	0.0222852	0.0725266	-0.0290999	0.82253	0.933145
hsa-miR-1224-5p	7.83	-0.43	0.000546	0.0103	-0.52	1.95e-05	0.00059	7.47	-0.07	0.559	0.998	-0.07	0.591	0.996	-0.04	0.724	1	0.25	0.00017	0.00492	0.29	0.000991	0.0176	-0.886153	0.000352104	0.00311175	-0.358177	0.00620111	0.128345
hsa-miR-1225-3p	3.26	-0.16	0.483	0.689	-0.17	0.431	0.615	3.98	-0.04	0.819	0.998	-0.06	0.709	0.996	0.03	0.861	1	0.82	0.432	0.624	0.82	0.446	0.669	-1.01827	0.0219508	0.0719542	0.0560861	0.782475	0.922711
hsa-miR-1225-5p	3.54	0.28	0.0579	0.19	0.36	0.0109	0.0514	4.47	-0.17	0.0848	0.998	-0.22	0.0206	0.996	-0.1	0.424	1	1.61	0.0621	0.181	1.34	0.276	0.512	0.20318	0.515329	0.664258	0.365075	0.00325974	0.112772
hsa-miR-1226-3p	4.27	-0.01	0.956	0.973	0	0.986	0.994	4.88	-0.02	0.857	0.998	-0.06	0.597	0.996	-0.07	0.563	1	0.99	0.968	0.984	0.94	0.816	0.898	-0.254682	0.303177	0.465008	0.092943	0.393571	0.69286
hsa-miR-1228-3p	3.89	-0.12	0.386	0.602	-0.13	0.328	0.524	4.46	-0.02	0.907	0.998	-0.03	0.849	0.996	0	0.994	1	0.8	0.339	0.546	0.79	0.338	0.578	0.150511	0.555265	0.697345	-0.145884	0.267793	0.597434
hsa-miR-1228-5p	3.06	-0.09	0.559	0.743	-0.06	0.67	0.794	3.97	-0.03	0.819	0.998	-0.08	0.59	0.996	0	0.983	1	0.9	0.651	0.791	0.83	0.447	0.67	0.0135712	0.956216	0.970105	-0.00525906	0.972417	0.990655
hsa-miR-1229-3p	5.48	0.04	0.573	0.754	0.06	0.402	0.59	5.66	-0.02	0.769	0.998	-0.02	0.78	0.996	-0.06	0.553	1	1.21	0.458	0.645	1.1	0.714	0.844	0.316939	0.0395699	0.11193	-0.0109848	0.89058	0.954057
hsa-miR-1231	3.04	0.2	0.316	0.553	0.24	0.192	0.362	4.05	0.17	0.21	0.998	0.17	0.225	0.996	0.18	0.198	1	1.5	0.125	0.278	1.42	0.193	0.409	0.466727	0.187017	0.323451	0.121797	0.522333	0.779005
hsa-miR-1234-3p	3.05	0.18	0.142	0.326	0.18	0.109	0.246	3.95	0.04	0.577	0.998	0.05	0.529	0.996	0.05	0.625	1	1.58	0.0987	0.238	1.57	0.13	0.322	-0.0317408	0.885537	0.938859	0.17187	0.140511	0.444095
hsa-miR-124-3p	15.44	-0.21	0.0172	0.0884	-0.27	0.00153	0.0124	15.46	-0.05	0.598	0.998	-0.04	0.69	0.996	-0.03	0.723	1	0.33	0.00178	0.0163	0.37	0.00723	0.0509	-0.681278	0.000167709	0.00183469	-0.147639	0.119872	0.421874
hsa-miR-124-5p	7.76	-0.35	0.00124	0.0162	-0.38	0.000217	0.00309	7.61	-0.04	0.634	0.998	-0.05	0.54	0.996	-0.05	0.611	1	0.22	0.000368	0.00723	0.23	0.000653	0.0151	-0.918484	4.48301e-06	0.000193837	-0.201545	0.101129	0.395226
hsa-miR-1243	4.39	-0.13	0.255	0.477	-0.12	0.254	0.443	4.64	0.19	0.0869	0.998	0.19	0.0873	0.996	0.21	0.114	1	0.86	0.549	0.712	0.86	0.589	0.78	0.142113	0.540333	0.682368	-0.150443	0.13496	0.439427
hsa-miR-1247-3p	2.36	-0.02	0.884	0.932	-0.1	0.509	0.678	NA	NA	NA	NA	NA	NA	NA	NA	NA	NA	0.77	0.307	0.508	0.86	0.562	0.763	-0.780301	0.0207468	0.0705547	0.0213159	0.885538	0.95156
hsa-miR-1247-5p	6.05	0.2	0.0912	0.255	0.24	0.0265	0.095	6.34	0.33	0.0185	0.998	0.36	0.0144	0.996	0.29	0.0693	1	2.19	0.00462	0.0311	2.06	0.012	0.0682	0.288187	0.138069	0.259022	0.187187	0.187919	0.512403
hsa-miR-1248	3.86	0.52	0.0542	0.185	0.48	0.0545	0.15	4.43	-0.23	0.384	0.998	-0.24	0.369	0.996	0.15	0.584	1	1.46	0.134	0.292	1.4	0.202	0.422	-0.537275	0.219999	0.365191	0.565326	0.0418367	0.28139
hsa-miR-1249	10.06	0	0.97	0.984	0.05	0.601	0.749	10.09	0.06	0.634	0.998	0.07	0.565	0.996	0.14	0.368	1	1.17	0.536	0.703	0.99	0.98	0.989	0.428061	0.0354808	0.10359	-0.0569404	0.653559	0.859578
hsa-miR-1250-5p	4.32	-0.19	0.278	0.505	-0.24	0.143	0.294	4.79	-0.07	0.632	0.998	-0.09	0.583	0.996	0.05	0.798	1	0.68	0.123	0.277	0.72	0.214	0.435	-0.286776	0.41916	0.580178	-0.123897	0.420686	0.71144
hsa-miR-1251-5p	6.7	-0.3	0.0176	0.0892	-0.4	0.0011	0.0096	6.82	0.02	0.897	0.998	0.02	0.88	0.996	-0.11	0.467	1	0.36	0.00272	0.0218	0.43	0.0182	0.0892	-1.08209	9.32911e-06	0.000313735	-0.193794	0.142115	0.444095
hsa-miR-1252-3p	NA	NA	NA	NA	NA	NA	NA	3.65	0	0.981	0.998	0.03	0.78	0.996	-0.06	0.674	1	NA	NA	NA	NA	NA	NA	NA	NA	NA	NA	NA	NA
hsa-miR-1252-5p	5.23	0.2	0.016	0.0847	0.22	0.00595	0.0338	5.59	0.03	0.773	0.998	0.05	0.584	0.996	-0.01	0.92	1	2.09	0.00876	0.0476	1.99	0.0182	0.0892	0.705448	2.58582e-05	0.000499558	0.0585982	0.529353	0.780877
hsa-miR-1254	2.66	0.11	0.405	0.62	0.06	0.644	0.779	3.74	-0.03	0.736	0.998	-0.03	0.794	0.996	-0.07	0.525	1	1.09	0.733	0.846	1.15	0.598	0.783	0.235256	0.351698	0.514238	-0.00146434	0.989264	0.993641
hsa-miR-1255a	3.3	0.27	0.146	0.331	0.26	0.126	0.268	4.06	0.11	0.54	0.998	0.18	0.316	0.996	0.03	0.882	1	1.53	0.108	0.25	1.53	0.109	0.293	1.17281	3.89013e-05	0.000710033	0.00267874	0.988991	0.993641
hsa-miR-1256	2.74	0.09	0.503	0.699	0.15	0.204	0.38	3.83	0.12	0.28	0.998	0.1	0.386	0.996	0.12	0.388	1	1.48	0.127	0.28	1.32	0.288	0.526	0.575721	0.0243297	0.0761771	0.0814348	0.459643	0.743951
hsa-miR-1258	3.73	-0.26	0.0218	0.104	-0.23	0.029	0.1	4.21	0.02	0.822	0.998	0.01	0.926	0.996	0.04	0.778	1	0.62	0.0514	0.159	0.57	0.0337	0.134	-0.25345	0.221118	0.365711	-0.163251	0.137462	0.439529
hsa-miR-125a-3p	6.08	-0.1	0.212	0.423	-0.09	0.238	0.423	6.12	0.19	0.0575	0.998	0.19	0.0709	0.996	0.15	0.135	1	0.87	0.563	0.725	0.88	0.614	0.791	-0.464851	0.00264606	0.0138082	0.0235731	0.802865	0.931056
hsa-miR-125a-5p	16.43	0.09	0.251	0.474	0.16	0.0427	0.127	16.64	0.14	0.0973	0.998	0.13	0.139	0.996	0.2	0.048	1	1.86	0.0207	0.0866	1.54	0.124	0.316	0.557944	0.000992147	0.00638915	0.0504762	0.592178	0.822261
hsa-miR-125b-1-3p	9.78	-0.08	0.176	0.376	-0.08	0.145	0.294	9.56	0.09	0.149	0.998	0.07	0.226	0.996	0.11	0.119	1	0.74	0.244	0.446	0.72	0.255	0.488	-0.287739	0.0240934	0.0759611	0.00493431	0.933458	0.975287
hsa-miR-125b-2-3p	12.92	-0.02	0.842	0.91	-0.05	0.587	0.743	12.51	0.04	0.519	0.998	0.03	0.696	0.996	0.01	0.868	1	0.89	0.651	0.791	0.92	0.782	0.876	-0.511928	0.0163333	0.0598011	0.102815	0.108333	0.404584
hsa-miR-125b-5p	16.11	0.03	0.69	0.822	0.09	0.205	0.381	16.45	0.11	0.119	0.998	0.09	0.176	0.996	0.16	0.0513	1	1.52	0.101	0.242	1.24	0.442	0.669	0.369732	0.0334375	0.0985755	0.0252254	0.702069	0.881714
hsa-miR-126-3p	13.37	-0.03	0.666	0.811	-0.03	0.698	0.814	13.22	0.01	0.892	0.998	0.02	0.782	0.996	0.01	0.936	1	0.9	0.684	0.814	0.9	0.701	0.84	-0.0701757	0.636559	0.764993	-0.0205132	0.776954	0.919046
hsa-miR-126-5p	15.4	0.03	0.657	0.805	0.02	0.798	0.882	15.04	0.05	0.527	0.998	0.07	0.351	0.996	0.07	0.405	1	1.1	0.696	0.82	1.24	0.419	0.654	-0.0888343	0.536427	0.682179	0.0343607	0.698873	0.880134
hsa-miR-1260b	4.22	0.14	0.283	0.509	0.11	0.358	0.551	4.77	-0.02	0.886	0.998	0.02	0.87	0.996	0.02	0.897	1	1.23	0.408	0.607	1.33	0.28	0.517	0.242543	0.308293	0.472057	0.0549917	0.616924	0.840101
hsa-miR-1262	2.8	-0.37	0.00209	0.0237	-0.34	0.00236	0.0165	3.68	-0.13	0.301	0.998	-0.14	0.283	0.996	-0.22	0.128	1	0.46	0.00348	0.0261	0.45	0.0037	0.0365	-0.231899	0.218822	0.364289	-0.240426	0.0390714	0.272899
hsa-miR-1264	5.29	-0.15	0.128	0.31	-0.15	0.0949	0.223	5.64	0.05	0.574	0.998	0.04	0.695	0.996	0.03	0.763	1	0.67	0.134	0.292	0.68	0.179	0.389	-0.378555	0.0267184	0.0827997	-0.0680259	0.540227	0.786751
hsa-miR-1266-5p	2.67	0.21	0.138	0.323	0.19	0.159	0.314	3.71	-0.16	0.133	0.998	-0.17	0.145	0.996	-0.16	0.165	1	1.25	0.379	0.582	1.25	0.41	0.643	-0.236784	0.453977	0.60938	0.214358	0.0505341	0.296032
hsa-miR-1267	3.08	0.24	0.0388	0.153	0.26	0.0177	0.0711	4	0	0.988	0.998	0	0.999	0.999	0.1	0.345	1	1.91	0.0267	0.102	1.87	0.0435	0.158	0.775429	0.000463503	0.00372443	0.125389	0.222446	0.545894
hsa-miR-1268b	3.1	-0.2	0.184	0.387	-0.22	0.114	0.254	4.01	0.33	0.0117	0.998	0.35	0.00964	0.996	0.46	0.00573	0.772	0.83	0.435	0.624	0.88	0.637	0.806	-0.393165	0.135459	0.255784	-0.148475	0.341846	0.643976
hsa-miR-1269a	2.67	0.14	0.395	0.609	0.13	0.38	0.574	NA	NA	NA	NA	NA	NA	NA	NA	NA	NA	1.2	0.454	0.642	1.15	0.594	0.78	-0.0947177	0.764827	0.86376	0.142176	0.317398	0.62788
hsa-miR-127-3p	16.59	-0.31	0.00287	0.028	-0.33	0.000567	0.00643	16.36	0.08	0.287	0.998	0.05	0.467	0.996	0.05	0.596	1	0.23	0.00119	0.0133	0.16	0.000842	0.0166	-1.12262	5.35595e-07	5.40356e-05	-0.074063	0.291196	0.606652
hsa-miR-127-5p	9.79	-0.25	0.00746	0.0521	-0.3	0.000942	0.0089	9.66	0.03	0.609	0.998	0.02	0.757	0.996	-0.04	0.593	1	0.27	0.00333	0.0251	0.31	0.00829	0.0547	-0.754534	0.000278751	0.00263652	-0.137266	0.105639	0.401133
hsa-miR-1270	3.96	-0.25	0.17	0.368	-0.28	0.0969	0.227	4.37	0.1	0.505	0.998	0.09	0.548	0.996	0.24	0.154	1	0.74	0.198	0.389	0.78	0.311	0.55	-0.401963	0.231482	0.377353	-0.210218	0.210613	0.535677
hsa-miR-1271-5p	8.96	0.28	0.301	0.531	0.55	0.0419	0.126	10.02	0.15	0.297	0.998	0.12	0.408	0.996	0.33	0.0578	1	1.96	0.0458	0.146	1.61	0.192	0.409	2.36343	0.000919137	0.00600415	-0.0105719	0.934874	0.975287
hsa-miR-1273h-3p	5.33	0.03	0.817	0.901	0.01	0.94	0.968	5.49	0.14	0.192	0.998	0.13	0.242	0.996	0.13	0.266	1	1.12	0.651	0.791	1.16	0.564	0.763	-0.413763	0.0848929	0.186641	0.135442	0.146897	0.449649
hsa-miR-1275	6.23	-0.41	0.065	0.204	-0.44	0.0329	0.108	6.2	-0.2	0.413	0.998	-0.16	0.513	0.996	0.14	0.566	1	0.56	0.0267	0.102	0.59	0.051	0.176	-1.08963	0.000528294	0.00409711	-0.24873	0.349116	0.649585
hsa-miR-1276	3.73	0.31	0.0144	0.0793	0.21	0.0759	0.19	4.36	0.06	0.67	0.998	0.08	0.531	0.996	0	0.976	1	1.58	0.0733	0.197	2.08	0.0117	0.067	-0.311802	0.116337	0.231146	0.257174	0.0652664	0.325615
hsa-miR-1277-3p	4.09	0.33	0.0196	0.0957	0.31	0.018	0.0715	4.9	0.08	0.634	0.998	0.11	0.482	0.996	-0.02	0.928	1	1.87	0.0224	0.0907	1.99	0.0168	0.0843	1.02965	0.000188711	0.00196953	0.107755	0.463807	0.746696
hsa-miR-1277-5p	6.62	0.4	0.00753	0.0521	0.35	0.0124	0.0557	6.88	0.2	0.331	0.998	0.26	0.193	0.996	0.15	0.549	1	1.99	0.0128	0.0629	2.35	0.00483	0.0413	0.905941	0.000235314	0.00229748	0.16353	0.395141	0.69286
hsa-miR-1278	2.5	0.05	0.749	0.856	0.1	0.468	0.644	NA	NA	NA	NA	NA	NA	NA	NA	NA	NA	1.02	0.937	0.969	0.9	0.684	0.831	0.554116	0.0227441	0.0732328	-0.0404409	0.795272	0.927759
hsa-miR-128-1-5p	9.93	0.08	0.495	0.693	0.07	0.535	0.701	9.57	0.08	0.527	0.998	0.08	0.556	0.996	0.01	0.967	1	1.2	0.454	0.642	1.21	0.442	0.669	-0.109003	0.686774	0.804633	0.152232	0.195061	0.522463
hsa-miR-128-2-5p	7.09	0.19	0.133	0.318	0.22	0.0619	0.164	7.39	0.17	0.226	0.998	0.19	0.183	0.996	0.11	0.477	1	1.71	0.0399	0.132	1.62	0.0741	0.231	0.716801	0.00225505	0.0120446	0.118882	0.406594	0.698156
hsa-miR-128-3p	16.69	0.08	0.266	0.488	0.07	0.308	0.502	16.54	0.08	0.392	0.998	0.11	0.262	0.996	-0.01	0.926	1	1.38	0.202	0.391	1.48	0.136	0.332	0.179159	0.238127	0.38749	0.0369705	0.656243	0.859578
hsa-miR-1283	4.94	0.26	0.038	0.152	0.34	0.00494	0.0299	5.33	-0.14	0.306	0.998	-0.11	0.414	0.996	-0.18	0.28	1	1.74	0.0297	0.109	1.54	0.11	0.294	0.443787	0.0416514	0.115581	0.227923	0.0667764	0.328676
hsa-miR-1285-3p	5.88	0.03	0.765	0.867	0.01	0.876	0.931	5.93	-0.04	0.697	0.998	-0.05	0.635	0.996	0.03	0.83	1	1	0.994	0.996	1.02	0.934	0.973	-0.112145	0.564523	0.703336	0.0579563	0.60701	0.836366
hsa-miR-1286	5.63	-0.15	0.215	0.423	-0.25	0.0348	0.112	5.6	0.11	0.296	0.998	0.1	0.347	0.996	-0.02	0.884	1	0.61	0.0837	0.213	0.77	0.4	0.635	-1.00061	0.000462613	0.00372443	-0.0113635	0.910459	0.9632
hsa-miR-1287-5p	5.5	0.17	0.143	0.328	0.15	0.174	0.338	5.63	-0.08	0.51	0.998	-0.08	0.537	0.996	-0.01	0.953	1	1.29	0.292	0.495	1.32	0.269	0.502	0.152506	0.48685	0.637893	0.141498	0.2376	0.564712
hsa-miR-129-1-3p	9.77	-0.35	0.000675	0.0115	-0.34	0.000395	0.00478	9.61	-0.31	0.0183	0.998	-0.34	0.0106	0.996	-0.34	0.0275	1	0.32	0.000173	0.00492	0.3	0.000156	0.00721	-0.138707	0.402832	0.565334	-0.364226	0.0073121	0.136197
hsa-miR-129-2-3p	11.08	-0.43	0.000406	0.00876	-0.41	0.00024	0.00329	11.01	-0.26	0.0405	0.998	-0.28	0.0322	0.996	-0.32	0.0552	1	0.31	0.000226	0.00536	0.29	0.000235	0.00926	-0.417702	0.0378105	0.107966	-0.40266	0.00749982	0.136197
hsa-miR-129-5p	12.12	-0.69	9.02e-09	8.18e-06	-0.72	2.78e-10	2.52e-07	11.7	-0.13	0.199	0.998	-0.17	0.106	0.996	-0.13	0.26	1	0.05	1.6e-06	0.00145	0.05	2.43e-06	0.00221	-1.22974	2.02147e-07	3.15258e-05	-0.527662	4.01403e-05	0.0182237
hsa-miR-1291	4.49	0.16	0.339	0.564	0.26	0.101	0.233	5.21	-0.02	0.933	0.998	-0.06	0.742	0.996	0.26	0.155	1	1.47	0.127	0.28	1.21	0.482	0.703	0.069061	0.81566	0.8927	0.298147	0.114328	0.408699
hsa-miR-1292-5p	3.53	0.08	0.431	0.645	0.06	0.526	0.692	4.28	0.06	0.503	0.998	0.05	0.578	0.996	0.04	0.77	1	1.26	0.39	0.591	1.24	0.431	0.666	-0.302875	0.109767	0.221978	0.135277	0.16493	0.473914
hsa-miR-1294	2.49	-0.53	0.000122	0.00426	-0.47	0.000271	0.00366	NA	NA	NA	NA	NA	NA	NA	NA	NA	NA	0.4	0.000923	0.012	0.37	0.000585	0.0151	-0.357916	0.0916032	0.195248	-0.302196	0.0274011	0.220179
hsa-miR-1296-3p	4.55	-0.23	0.0886	0.251	-0.28	0.0306	0.103	5.17	0.23	0.0856	0.998	0.26	0.0637	0.996	0.14	0.409	1	0.72	0.156	0.325	0.82	0.408	0.642	-0.302448	0.18156	0.317032	-0.206961	0.165536	0.474153
hsa-miR-1296-5p	11.32	-0.22	0.0129	0.0732	-0.19	0.0207	0.079	11.25	-0.01	0.9	0.998	-0.02	0.805	0.996	-0.02	0.876	1	0.53	0.0221	0.0903	0.48	0.0104	0.0625	-0.203115	0.162278	0.291202	-0.168417	0.131207	0.433222
hsa-miR-1298-3p	7.22	0.05	0.626	0.786	0.03	0.761	0.86	7.13	0.12	0.385	0.998	0.11	0.407	0.996	-0.03	0.845	1	1.14	0.576	0.736	1.24	0.382	0.619	-0.0819092	0.683091	0.802268	0.0760926	0.543071	0.786751
hsa-miR-1298-5p	6.29	0.07	0.674	0.815	0.02	0.906	0.955	6.04	-0.2	0.224	0.998	-0.19	0.253	0.996	-0.25	0.176	1	0.95	0.818	0.905	1.02	0.947	0.975	0.0275551	0.933154	0.959574	-0.00491896	0.97538	0.990655
hsa-miR-1299	4.84	-0.15	0.709	0.832	-0.5	0.212	0.389	5.07	-0.46	0.302	0.998	-0.34	0.456	0.996	-1.05	0.0214	1	0.71	0.159	0.328	0.87	0.585	0.777	-0.469713	0.497793	0.649419	-0.48678	0.251439	0.581294
hsa-miR-1301-3p	8.89	0.01	0.926	0.955	0.04	0.597	0.748	9.07	0.14	0.124	0.998	0.11	0.197	0.996	0.12	0.26	1	1.26	0.343	0.55	1.14	0.602	0.787	0.160582	0.289007	0.446289	0.0187518	0.81561	0.932644
hsa-miR-1302	3.59	-0.05	0.672	0.813	-0.05	0.585	0.742	4.27	-0.03	0.792	0.998	-0.01	0.895	0.996	-0.15	0.236	1	0.86	0.53	0.7	0.94	0.831	0.905	-0.0920797	0.671948	0.792375	-0.0485255	0.610488	0.838121
hsa-miR-1303	4.57	0.03	0.747	0.856	0.06	0.487	0.657	4.91	0.1	0.369	0.998	0.07	0.509	0.996	0.09	0.52	1	1.27	0.334	0.54	1.13	0.62	0.795	-0.143018	0.323167	0.487939	0.109739	0.307586	0.613821
hsa-miR-1305	2.81	0.26	0.0645	0.204	0.21	0.118	0.256	3.81	0.07	0.528	0.998	0.07	0.564	0.996	0.07	0.543	1	1.52	0.105	0.247	1.62	0.0768	0.235	0.233019	0.325523	0.489099	0.158439	0.257631	0.588994
hsa-miR-1306-3p	3.51	0.37	0.0033	0.0296	0.34	0.00322	0.0216	4.35	0.14	0.213	0.998	0.13	0.247	0.996	0.2	0.136	1	2.39	0.00353	0.0262	2.56	0.00319	0.0329	-0.122178	0.593699	0.730459	0.357515	0.00369939	0.112772
hsa-miR-1306-5p	5.83	-0.21	0.013	0.0732	-0.2	0.011	0.0514	5.95	-0.04	0.71	0.998	-0.06	0.61	0.996	0.05	0.718	1	0.53	0.0137	0.066	0.52	0.0138	0.0726	0.0927468	0.458736	0.610751	-0.24405	0.0338499	0.252164
hsa-miR-1307-3p	9.6	-0.18	0.00996	0.0619	-0.25	0.000442	0.00521	9.36	-0.04	0.63	0.998	-0.03	0.69	0.996	-0.04	0.665	1	0.3	0.000758	0.0106	0.37	0.00685	0.0495	-0.534589	0.000375669	0.00324864	-0.142189	0.0640847	0.323801
hsa-miR-1307-5p	12.92	-0.07	0.666	0.811	-0.18	0.242	0.428	13.16	0.34	0.161	0.998	0.41	0.0873	0.996	0.28	0.376	1	0.87	0.533	0.7	1.1	0.709	0.842	-0.193056	0.366454	0.529841	-0.153957	0.505462	0.768803
hsa-miR-130a-3p	11.54	-0.04	0.624	0.786	-0.07	0.299	0.498	11.26	-0.13	0.143	0.998	-0.13	0.18	0.996	-0.17	0.134	1	0.66	0.113	0.259	0.77	0.344	0.583	-0.229158	0.120534	0.237063	-0.0339407	0.678179	0.869927
hsa-miR-130b-3p	7.94	-0.04	0.584	0.762	-0.07	0.331	0.526	7.74	0.1	0.271	0.998	0.1	0.28	0.996	0.07	0.513	1	0.86	0.521	0.693	0.97	0.902	0.956	-0.199143	0.175197	0.308145	0.00226692	0.977248	0.991439
hsa-miR-130b-5p	7.16	0.26	0.00451	0.0359	0.3	0.000624	0.0069	7.31	0.12	0.161	0.998	0.14	0.11	0.996	0.12	0.239	1	2.93	0.000806	0.011	2.85	0.00208	0.0263	0.680124	0.000456693	0.00372443	0.180618	0.0597095	0.31522
hsa-miR-132-3p	12.36	-0.53	0.000182	0.00533	-0.64	5.21e-06	0.000225	11.59	-0.55	0.00956	0.998	-0.58	0.00856	0.996	-0.74	0.00291	0.772	0.21	8.85e-06	0.0015	0.25	7.67e-05	0.00633	-0.978614	4.06627e-05	0.000710033	-0.53968	0.00396718	0.112772
hsa-miR-132-5p	10.01	-0.56	4.18e-05	0.00199	-0.63	1.72e-06	0.000111	9.57	-0.4	0.0446	0.998	-0.44	0.0343	0.996	-0.54	0.0199	1	0.2	7.55e-06	0.0015	0.22	3.66e-05	0.00633	-1.15562	3.92025e-06	0.00017798	-0.444423	0.0103582	0.144199
hsa-miR-1322	2.78	0.01	0.964	0.979	-0.04	0.764	0.863	3.73	-0.09	0.491	0.998	-0.14	0.303	0.996	-0.03	0.854	1	0.89	0.627	0.777	0.89	0.647	0.81	-0.535022	0.0438084	0.11874	0.117498	0.348397	0.649585
hsa-miR-133a-3p	10.54	-0.06	0.685	0.822	0.01	0.922	0.961	10.6	0.15	0.279	0.998	0.13	0.345	0.996	0.17	0.221	1	1.09	0.716	0.834	0.96	0.862	0.928	0.0397423	0.900119	0.942685	0.0283965	0.826406	0.933145
hsa-miR-133a-5p	3.5	0.11	0.48	0.689	0.06	0.669	0.794	4.3	-0.13	0.319	0.998	-0.09	0.5	0.996	-0.18	0.242	1	1.02	0.932	0.966	1.09	0.73	0.851	-0.0236482	0.93504	0.960426	0.0262841	0.847085	0.93987
hsa-miR-133b	2.99	-0.53	0.0797	0.235	-0.43	0.121	0.262	3.82	0.27	0.332	0.998	0.27	0.357	0.996	0.29	0.34	1	0.76	0.261	0.471	0.72	0.21	0.429	-0.429313	0.409675	0.571178	-0.275719	0.348558	0.649585
hsa-miR-134-3p	5.69	-0.1	0.264	0.484	-0.05	0.585	0.742	5.9	0.17	0.106	0.998	0.15	0.173	0.996	0.16	0.153	1	0.99	0.974	0.987	0.85	0.539	0.747	-0.126277	0.477407	0.62737	-0.00738719	0.937153	0.975843
hsa-miR-134-5p	9.32	-0.35	0.00102	0.0147	-0.39	0.0001	0.00185	9.03	-0.01	0.887	0.998	0	0.953	0.996	-0.02	0.845	1	0.21	0.000399	0.00752	0.23	0.000825	0.0166	-0.885805	9.94395e-05	0.00125404	-0.230975	0.0107925	0.144199
hsa-miR-1343-3p	5.74	-0.07	0.616	0.783	-0.05	0.705	0.819	6.04	0.07	0.719	0.998	0.03	0.864	0.996	0.08	0.751	1	0.95	0.822	0.905	0.92	0.729	0.851	0.188344	0.340166	0.501414	-0.0660499	0.696582	0.878468
hsa-miR-135a-5p	10.21	-0.14	0.223	0.434	-0.07	0.496	0.665	10.26	0.14	0.291	0.998	0.13	0.335	0.996	0.16	0.323	1	0.9	0.683	0.814	0.76	0.317	0.558	0.397287	0.028532	0.0869363	-0.202924	0.189734	0.515805
hsa-miR-135b-5p	4.71	0.01	0.885	0.932	0.06	0.549	0.714	5.16	0.12	0.25	0.998	0.1	0.354	0.996	0.08	0.446	1	1.27	0.347	0.553	1.1	0.731	0.851	0.221078	0.227101	0.373565	0.0241967	0.823835	0.933145
hsa-miR-136-3p	13.7	0.03	0.636	0.789	0.04	0.458	0.638	13.7	0.14	0.115	0.998	0.14	0.11	0.996	0.04	0.717	1	1.4	0.202	0.391	1.35	0.243	0.472	0.0509289	0.633042	0.763349	0.0435294	0.591695	0.822261
hsa-miR-136-5p	11.36	0.16	0.0384	0.152	0.18	0.0122	0.0556	11.53	0.17	0.08	0.998	0.2	0.0492	0.996	0.11	0.393	1	2.66	0.00577	0.0353	2.4	0.0137	0.0726	0.382602	0.014412	0.0545255	0.121057	0.194078	0.521368
hsa-miR-137	11.03	-0.09	0.33	0.558	-0.14	0.118	0.256	11.13	0.05	0.607	0.998	0.06	0.494	0.996	-0.06	0.541	1	0.67	0.155	0.324	0.79	0.444	0.669	-0.529173	0.00433888	0.0209559	-0.049349	0.62454	0.844398
hsa-miR-138-1-3p	8.03	-0.03	0.691	0.822	0	0.958	0.976	7.92	0.06	0.47	0.998	0.07	0.452	0.996	0.05	0.662	1	1.06	0.803	0.895	0.94	0.802	0.889	-0.0279682	0.832499	0.902039	-0.00461771	0.961216	0.985084
hsa-miR-138-2-3p	6.02	-0.26	0.00253	0.0261	-0.25	0.00181	0.0139	6	-0.09	0.401	0.998	-0.07	0.526	0.996	-0.06	0.565	1	0.38	0.00177	0.0163	0.39	0.00332	0.0338	0.243363	0.059892	0.14661	-0.377814	0.0011745	0.085616
hsa-miR-138-5p	14.5	-0.02	0.837	0.908	0.01	0.849	0.92	14.65	-0.02	0.825	0.998	-0.01	0.916	0.996	-0.11	0.262	1	1.02	0.921	0.96	0.96	0.872	0.934	0.309656	0.105996	0.217747	-0.0643632	0.386232	0.686299
hsa-miR-139-3p	7.55	-0.16	0.212	0.422	-0.24	0.0455	0.133	7.42	0.14	0.343	0.998	0.14	0.356	0.996	0.1	0.573	1	0.65	0.107	0.25	0.75	0.336	0.578	-1.12572	1.29862e-05	0.000357317	0.024848	0.848922	0.93987
hsa-miR-139-5p	12.63	-0.04	0.524	0.716	-0.07	0.217	0.393	12.61	0.01	0.94	0.998	0.02	0.834	0.996	-0.08	0.363	1	0.69	0.165	0.338	0.82	0.489	0.707	-0.147151	0.191365	0.32909	-0.0564197	0.4896	0.759926
hsa-miR-140-3p	12.83	0.01	0.909	0.945	0.02	0.795	0.881	12.68	-0.1	0.281	0.998	-0.13	0.158	0.996	-0.04	0.736	1	0.96	0.885	0.942	0.87	0.579	0.776	-0.173793	0.160687	0.290645	0.0838399	0.306025	0.613401
hsa-miR-140-5p	8.94	-0.04	0.57	0.753	-0.05	0.463	0.642	8.92	-0.01	0.897	0.998	-0.01	0.879	0.996	0.03	0.757	1	0.82	0.407	0.607	0.87	0.574	0.772	-0.0174475	0.90926	0.950067	-0.047437	0.478328	0.756229
hsa-miR-141-3p	5.31	0.21	0.022	0.104	0.23	0.00754	0.0407	5.65	0.08	0.412	0.998	0.07	0.471	0.996	0.15	0.203	1	2.05	0.00672	0.0388	2.02	0.0145	0.0751	0.0585563	0.725759	0.835221	0.256648	0.010388	0.144199
hsa-miR-142-3p	7.9	0.11	0.365	0.584	0.16	0.158	0.313	7.97	-0.09	0.579	0.998	-0.1	0.565	0.996	0.09	0.629	1	1.28	0.281	0.487	1.13	0.615	0.791	0.120989	0.585548	0.724356	0.143534	0.29199	0.606652
hsa-miR-142-5p	11.29	0.39	0.00096	0.0143	0.41	0.000202	0.003	11.34	-0.15	0.26	0.998	-0.14	0.297	0.996	-0.02	0.887	1	2.16	0.00385	0.0273	1.97	0.0141	0.0742	0.280529	0.183193	0.318657	0.394535	0.00410828	0.112772
hsa-miR-143-3p	17.11	-0.19	0.269	0.491	-0.23	0.147	0.296	16.62	-0.41	0.0191	0.998	-0.4	0.0273	0.996	-0.26	0.152	1	0.59	0.0562	0.169	0.62	0.102	0.283	-0.843625	0.0123865	0.0478592	-0.109791	0.522482	0.779005
hsa-miR-143-5p	5.05	-0.27	0.19	0.391	-0.24	0.192	0.362	5.56	-0.32	0.0903	0.998	-0.26	0.162	0.996	-0.36	0.0548	1	0.64	0.0957	0.233	0.67	0.14	0.338	-0.122881	0.75537	0.859494	-0.356522	0.0751704	0.350532
hsa-miR-144-3p	10.09	0.67	0.000555	0.0103	0.71	8.99e-05	0.00177	10.37	-0.01	0.968	0.998	0.04	0.878	0.996	0.16	0.608	1	2.57	0.00104	0.0127	2.31	0.00447	0.0402	0.545649	0.0598457	0.14661	0.669969	0.00916701	0.138727
hsa-miR-144-5p	9.01	0.8	1.96e-05	0.00148	0.86	1.28e-06	0.00011	9.14	-0.14	0.543	0.998	-0.1	0.666	0.996	-0.1	0.719	1	3.2	0.000184	0.00503	2.89	0.000974	0.0176	0.887503	0.00130408	0.00789406	0.74954	0.00195259	0.085616
hsa-miR-145-3p	9.83	0.17	0.322	0.555	0.22	0.171	0.335	10.15	-0.23	0.131	0.998	-0.18	0.225	0.996	-0.08	0.625	1	1.25	0.354	0.556	1.18	0.525	0.737	0.764959	0.0417516	0.115581	-0.0303229	0.841763	0.93987
hsa-miR-145-5p	11.24	-0.55	0.00391	0.0322	-0.51	0.00424	0.0267	10.9	-0.51	0.00559	0.998	-0.52	0.00594	0.996	-0.34	0.104	1	0.34	0.00118	0.0133	0.31	0.000774	0.0166	-0.545236	0.133856	0.254271	-0.539813	0.00810011	0.136535
hsa-miR-1468-5p	7.41	0.32	0.00385	0.0321	0.32	0.002	0.0146	7.23	0.22	0.081	0.998	0.25	0.0487	0.996	0.1	0.376	1	2.9	0.00153	0.0147	3.17	0.0013	0.02	0.517115	0.00777909	0.0337963	0.242985	0.0690752	0.333619
hsa-miR-146a-5p	9.65	-0.2	0.163	0.358	-0.25	0.0549	0.15	9.13	0.02	0.906	0.998	-0.03	0.811	0.996	0.17	0.276	1	0.61	0.0846	0.213	0.6	0.115	0.304	-1.40082	1.91681e-06	0.000124319	0.11815	0.331697	0.635739
hsa-miR-146b-3p	8.07	-0.14	0.116	0.293	-0.2	0.0192	0.0746	7.63	-0.09	0.35	0.998	-0.09	0.388	0.996	-0.14	0.205	1	0.5	0.0122	0.0609	0.59	0.0715	0.227	-0.480921	0.0095295	0.0387083	-0.0771995	0.416622	0.70709
hsa-miR-146b-5p	13.61	-0.32	0.00695	0.0501	-0.4	0.000524	0.00609	12.94	-0.05	0.64	0.998	-0.08	0.486	0.996	-0.03	0.823	1	0.34	0.00152	0.0147	0.35	0.00385	0.0368	-1.22243	3.30364e-06	0.00016665	-0.127623	0.207756	0.532889
hsa-miR-147b	4.05	-0.21	0.0464	0.168	-0.28	0.0062	0.0349	4.53	0.05	0.647	0.998	0.1	0.282	0.996	0.11	0.349	1	0.54	0.0193	0.0834	0.65	0.122	0.314	-0.365141	0.0845791	0.186641	-0.214967	0.0273862	0.220179
hsa-miR-148a-3p	12.32	0.2	0.14	0.323	0.13	0.291	0.492	11.89	-0.01	0.939	0.998	0.06	0.639	0.996	0.05	0.699	1	1.26	0.343	0.55	1.55	0.119	0.309	-0.241365	0.417909	0.579331	0.160126	0.101418	0.395226
hsa-miR-148a-5p	6.16	0.16	0.201	0.404	0.11	0.335	0.53	6.06	0.14	0.252	0.998	0.18	0.125	0.996	0.22	0.102	1	1.34	0.23	0.426	1.58	0.0864	0.253	-0.230815	0.359127	0.522576	0.164634	0.148007	0.450072
hsa-miR-148b-3p	10.82	-0.5	3.49e-05	0.00179	-0.56	1.54e-06	0.00011	10.34	-0.05	0.624	0.998	-0.06	0.57	0.996	0.05	0.666	1	0.15	3.38e-05	0.00219	0.16	6.87e-05	0.00633	-1.22758	7.73566e-07	7.02398e-05	-0.3498	0.00407079	0.112772
hsa-miR-148b-5p	8.79	0.22	0.00333	0.0296	0.26	0.000312	0.0041	8.92	0.07	0.307	0.998	0.07	0.264	0.996	0.07	0.406	1	4.93	0.000223	0.00536	5.11	0.000614	0.0151	0.711941	6.47902e-05	0.000933801	0.137153	0.0363778	0.26208
hsa-miR-149-3p	2.78	-0.14	0.289	0.519	-0.1	0.417	0.6	3.81	0.18	0.0517	0.998	0.18	0.0671	0.996	0.19	0.106	1	0.95	0.815	0.904	0.89	0.656	0.811	-0.473552	0.115606	0.230703	-0.0143501	0.878747	0.951079
hsa-miR-149-5p	13.48	-0.11	0.0986	0.267	-0.11	0.0877	0.212	13.48	0.05	0.485	0.998	0.05	0.525	0.996	-0.02	0.83	1	0.67	0.118	0.269	0.65	0.117	0.306	-0.117494	0.380822	0.545404	-0.0920447	0.24121	0.568879
hsa-miR-150-3p	2.49	-0.17	0.248	0.47	-0.21	0.116	0.254	NA	NA	NA	NA	NA	NA	NA	NA	NA	NA	0.73	0.182	0.366	0.79	0.343	0.583	-0.639278	0.0272846	0.0842666	-0.089371	0.452107	0.738334
hsa-miR-150-5p	9.81	0.07	0.485	0.689	0.08	0.396	0.586	9.59	0.11	0.299	0.998	0.13	0.245	0.996	0.02	0.821	1	1.31	0.286	0.493	1.31	0.326	0.566	0.316832	0.115875	0.230734	0.0165888	0.883565	0.95156
hsa-miR-151a-3p	13.78	-0.09	0.48	0.689	-0.14	0.216	0.392	13.31	-0.01	0.949	0.998	-0.01	0.947	0.996	-0.02	0.921	1	0.73	0.217	0.409	0.82	0.456	0.68	-0.463025	0.0672526	0.15761	-0.0221587	0.852684	0.93987
hsa-miR-151a-5p	15.51	0.39	0.00847	0.0565	0.46	0.00104	0.00916	15.68	0	0.974	0.998	0	0.974	0.996	0	0.994	1	3.01	0.0025	0.0205	2.95	0.00481	0.0413	1.28516	4.42501e-05	0.000744057	0.22505	0.0709798	0.337433
hsa-miR-151b	9.9	0.66	0.00121	0.0162	0.64	0.000642	0.00702	9.94	-0.22	0.348	0.998	-0.14	0.565	0.996	-0.16	0.546	1	2.15	0.0061	0.0362	2.22	0.00724	0.0509	1.08141	0.0017132	0.0098455	0.421864	0.0679055	0.329723
hsa-miR-152-3p	7.35	-0.4	0.000297	0.00731	-0.4	0.000131	0.0022	7.33	-0.23	0.1	0.998	-0.24	0.104	0.996	-0.05	0.742	1	0.29	0.000211	0.00532	0.28	0.00029	0.0105	-0.381486	0.0465691	0.124738	-0.384248	0.00397678	0.112772
hsa-miR-152-5p	4.23	-0.19	0.0663	0.207	-0.19	0.0422	0.126	4.57	-0.16	0.119	0.998	-0.14	0.174	0.996	-0.06	0.567	1	0.55	0.0186	0.0818	0.57	0.0339	0.134	0.0636065	0.729453	0.838409	-0.22625	0.0247875	0.216597
hsa-miR-153-3p	13.15	0.11	0.189	0.391	0.08	0.297	0.496	13.16	0.13	0.22	0.998	0.17	0.115	0.996	0.04	0.774	1	1.44	0.183	0.368	1.69	0.0779	0.237	0.013175	0.919486	0.950904	0.0677676	0.520522	0.779005
hsa-miR-153-5p	7.1	0.21	0.0529	0.182	0.27	0.00942	0.0462	7.13	0.1	0.319	0.998	0.11	0.313	0.996	0.05	0.699	1	2.14	0.00819	0.0453	1.91	0.0313	0.131	0.540436	0.0209749	0.0708001	0.181433	0.0899166	0.377493
hsa-miR-1538	2.86	0.09	0.35	0.577	0.06	0.47	0.645	3.8	-0.06	0.467	0.998	-0.05	0.541	0.996	-0.07	0.513	1	1.11	0.654	0.792	1.18	0.519	0.732	-0.279299	0.10818	0.219748	0.0888602	0.323541	0.633137
hsa-miR-154-3p	5.64	-0.14	0.248	0.47	-0.13	0.22	0.398	5.98	-0.03	0.804	0.998	-0.02	0.875	0.996	0.03	0.851	1	0.72	0.2	0.39	0.7	0.178	0.389	0.0191126	0.919044	0.950904	-0.161081	0.266528	0.596078
hsa-miR-154-5p	7.99	-0.32	0.000122	0.00426	-0.31	5.77e-05	0.00131	7.99	-0.03	0.723	0.998	-0.03	0.746	0.996	0.05	0.614	1	0.28	0.00017	0.00492	0.29	0.00036	0.0117	-0.304426	0.0201688	0.0691067	-0.29426	0.00698798	0.135002
hsa-miR-155-5p	7.47	-0.21	0.0555	0.185	-0.15	0.154	0.308	7.18	-0.25	0.0444	0.998	-0.29	0.0181	0.996	-0.06	0.644	1	0.59	0.0467	0.148	0.45	0.00658	0.0485	-0.201587	0.327854	0.490431	-0.110103	0.332916	0.636396
hsa-miR-15a-5p	12.09	0.37	0.00046	0.00947	0.42	3.38e-05	0.000841	12.17	0.04	0.711	0.998	0.04	0.724	0.996	0.07	0.565	1	5.55	0.000173	0.00492	5.89	0.000453	0.0137	0.927806	5.52709e-05	0.000836434	0.28697	0.00516495	0.119936
hsa-miR-15b-3p	5.36	-0.16	0.188	0.391	-0.15	0.17	0.332	5.57	-0.11	0.446	0.998	-0.13	0.404	0.996	0.03	0.845	1	0.69	0.128	0.281	0.68	0.127	0.319	-0.431703	0.0229104	0.0735075	-0.0688922	0.650424	0.859578
hsa-miR-15b-5p	8.84	0.42	0.000753	0.0124	0.51	3.14e-05	0.000813	8.81	-0.12	0.309	0.998	-0.15	0.217	0.996	0.02	0.865	1	3.68	0.000452	0.00791	3.24	0.00242	0.0286	1.12178	1.17072e-05	0.000335542	0.324542	0.00523126	0.119936
hsa-miR-16-1-3p	2.75	0.28	0.0508	0.177	0.23	0.0845	0.207	3.88	-0.14	0.347	0.998	-0.12	0.421	0.996	-0.05	0.804	1	1.38	0.201	0.391	1.39	0.191	0.408	0.0684464	0.731055	0.839188	0.176258	0.284091	0.604032
hsa-miR-16-2-3p	7.14	0.66	4.13e-06	0.000719	0.71	1.95e-07	4.55e-05	7.38	0.05	0.733	0.998	0.05	0.741	0.996	0.12	0.541	1	4.35	4.28e-05	0.00259	4	0.000145	0.00721	0.825444	0.00183995	0.0104417	0.621188	3.17322e-05	0.0182237
hsa-miR-16-5p	14.93	0.28	0.00293	0.028	0.33	0.000284	0.00379	14.7	-0.02	0.775	0.998	-0.03	0.712	0.996	0.02	0.826	1	3.71	0.00132	0.0136	3.19	0.00584	0.0459	0.635053	0.000830592	0.00567051	0.239355	0.0222092	0.205775
hsa-miR-17-3p	7.25	0.39	0.000953	0.0143	0.43	9.48e-05	0.00183	7.54	0.02	0.886	0.998	0	0.978	0.996	0.12	0.301	1	2.88	0.000617	0.00932	2.47	0.00413	0.0386	0.439624	0.0497329	0.129748	0.435595	0.000942354	0.0795982
hsa-miR-17-5p	9.33	0.16	0.132	0.317	0.2	0.0419	0.126	9.39	-0.09	0.46	0.998	-0.11	0.385	0.996	0.02	0.89	1	1.57	0.0839	0.213	1.36	0.267	0.501	0.448121	0.0380433	0.108286	0.126741	0.253603	0.584445
hsa-miR-181a-2-3p	10.21	0	0.973	0.986	-0.09	0.44	0.623	9.79	-0.05	0.689	0.998	-0.04	0.788	0.996	0.02	0.873	1	0.79	0.374	0.58	0.98	0.938	0.973	-0.362003	0.161583	0.290694	0.0157355	0.891014	0.954057
hsa-miR-181a-3p	11.98	0.08	0.507	0.701	0	0.997	0.998	11.64	-0.07	0.576	0.998	-0.07	0.581	0.996	-0.06	0.719	1	0.95	0.848	0.92	1.12	0.675	0.823	-0.167618	0.458665	0.610751	0.0859864	0.475593	0.753645
hsa-miR-181a-5p	19.22	0.26	0.0928	0.258	0.29	0.0434	0.129	18.81	-0.09	0.57	0.998	-0.11	0.502	0.996	-0.02	0.927	1	1.67	0.0741	0.198	1.6	0.13	0.322	0.734612	0.0153854	0.0570202	0.197523	0.179625	0.497689
hsa-miR-181b-3p	5.14	0.04	0.785	0.881	-0.01	0.945	0.968	5.39	-0.04	0.808	0.998	-0.03	0.848	0.996	-0.03	0.901	1	0.96	0.865	0.933	1.04	0.878	0.938	0.136608	0.655007	0.778744	-0.0303164	0.849414	0.93987
hsa-miR-181b-5p	15.09	0.15	0.327	0.558	0.12	0.401	0.589	14.58	-0.08	0.668	0.998	-0.09	0.625	0.996	0	0.998	1	1.2	0.487	0.666	1.22	0.466	0.689	0.150021	0.601904	0.736494	0.164938	0.331032	0.635739
hsa-miR-181c-3p	11.93	0.07	0.248	0.47	0.06	0.245	0.431	11.81	0.07	0.343	0.998	0.06	0.413	0.996	-0.01	0.889	1	1.48	0.123	0.277	1.49	0.136	0.332	-0.0898892	0.455022	0.60938	0.126354	0.0640412	0.323801
hsa-miR-181c-5p	15.45	0.16	0.0236	0.108	0.18	0.00572	0.033	15.33	0	0.984	0.998	-0.01	0.939	0.996	-0.08	0.341	1	2.17	0.00943	0.05	2	0.0255	0.113	0.422081	0.00504716	0.0237452	0.115306	0.106201	0.401133
hsa-miR-181d-3p	2.59	0.45	0.00437	0.0351	0.42	0.00436	0.0268	3.78	0.19	0.106	0.998	0.23	0.0426	0.996	0.04	0.756	1	2.49	0.00357	0.0263	2.63	0.00259	0.0294	1.06597	0.000413008	0.00350478	0.1856	0.202536	0.531428
hsa-miR-181d-5p	11.76	-0.17	0.055	0.185	-0.18	0.0344	0.111	11.29	0	0.948	0.998	-0.02	0.777	0.996	-0.01	0.888	1	0.56	0.0377	0.126	0.51	0.0289	0.125	-0.379274	0.0702091	0.163881	-0.0930926	0.192164	0.5193
hsa-miR-182-5p	9.66	0.11	0.542	0.732	0.09	0.611	0.756	9.33	-0.39	0.0583	0.998	-0.37	0.0815	0.996	-0.32	0.176	1	0.99	0.97	0.985	0.99	0.973	0.988	-0.468134	0.0966982	0.204667	0.151808	0.503782	0.768803
hsa-miR-183-5p	5.9	-0.29	0.18	0.38	-0.42	0.0411	0.126	5.73	-0.3	0.0594	0.998	-0.29	0.0736	0.996	-0.21	0.207	1	0.46	0.0253	0.0994	0.51	0.0541	0.186	-2.11753	2.88382e-06	0.00015403	-0.0360438	0.825287	0.933145
hsa-miR-184	6.8	-0.41	0.00136	0.0174	-0.46	0.000142	0.00234	6.43	0.05	0.737	0.998	0.05	0.734	0.996	0.08	0.57	1	0.4	0.00139	0.0142	0.41	0.0037	0.0365	-0.804735	0.00104988	0.00662009	-0.319839	0.01654	0.182476
hsa-miR-185-3p	5.73	-0.26	0.00324	0.0296	-0.26	0.00158	0.0126	5.75	-0.06	0.505	0.998	-0.07	0.422	0.996	-0.09	0.382	1	0.34	0.00154	0.0147	0.3	0.00126	0.0197	-0.684132	4.02858e-05	0.000710033	-0.10539	0.248524	0.580103
hsa-miR-185-5p	8.77	-0.2	0.0515	0.179	-0.19	0.0478	0.138	8.85	0.03	0.788	0.998	0.02	0.874	0.996	0.18	0.178	1	0.59	0.0593	0.175	0.51	0.0307	0.13	-0.0559827	0.740783	0.847142	-0.15483	0.200291	0.531428
hsa-miR-186-3p	2.83	-0.17	0.237	0.454	-0.23	0.0903	0.216	3.75	0.06	0.647	0.998	0.1	0.487	0.996	0.02	0.884	1	0.71	0.157	0.326	0.85	0.512	0.73	-0.339985	0.161674	0.290694	-0.160707	0.296488	0.606652
hsa-miR-186-5p	13.97	0.19	0.00751	0.0521	0.17	0.00938	0.0462	13.7	0	0.976	0.998	0.01	0.909	0.996	0.04	0.704	1	2.03	0.011	0.0567	2.26	0.00751	0.0513	0.102272	0.453884	0.60938	0.184138	0.0243875	0.216597
hsa-miR-187-3p	7	-0.19	0.111	0.286	-0.23	0.0423	0.126	7.15	0	0.975	0.998	0.03	0.84	0.996	-0.04	0.818	1	0.58	0.0421	0.137	0.62	0.105	0.289	-0.178164	0.417847	0.579331	-0.214077	0.109429	0.405362
hsa-miR-188-3p	3.08	0.06	0.634	0.789	0.05	0.661	0.792	4.05	0	0.964	0.998	-0.03	0.747	0.996	-0.01	0.929	1	1.1	0.687	0.815	1.07	0.8	0.889	-0.296345	0.201719	0.342998	0.131848	0.254661	0.585398
hsa-miR-188-5p	4.5	-0.11	0.177	0.376	-0.07	0.382	0.575	5	0.08	0.325	0.998	0.08	0.331	0.996	0.08	0.468	1	0.88	0.581	0.738	0.78	0.334	0.576	0.321086	0.0757108	0.171895	-0.131129	0.103142	0.396231
hsa-miR-18a-3p	4.48	-0.01	0.934	0.96	0.05	0.717	0.828	4.78	0.08	0.48	0.998	0.07	0.575	0.996	0.12	0.423	1	1.14	0.598	0.753	1	0.992	0.993	-0.129684	0.653628	0.778744	0.0786315	0.451831	0.738334
hsa-miR-18a-5p	6.71	-0.22	0.166	0.363	-0.23	0.123	0.264	6.88	-0.21	0.274	0.998	-0.24	0.213	0.996	-0.04	0.846	1	0.62	0.0683	0.189	0.62	0.0737	0.231	-0.388093	0.153137	0.279213	-0.156903	0.399521	0.694953
hsa-miR-18b-5p	3.88	0.09	0.495	0.693	0.03	0.798	0.882	4.68	-0.07	0.582	0.998	-0.04	0.734	0.996	0	0.987	1	1.01	0.965	0.982	1.09	0.742	0.855	0.366784	0.148612	0.272056	-0.0733441	0.570493	0.809387
hsa-miR-1908-3p	2.74	-0.1	0.557	0.743	-0.11	0.486	0.657	3.66	0.09	0.579	0.998	0.09	0.576	0.996	0.17	0.392	1	0.89	0.639	0.788	0.93	0.78	0.876	0.124818	0.651157	0.776939	-0.118061	0.49803	0.76776
hsa-miR-1908-5p	5.37	0.28	0.0346	0.141	0.28	0.0238	0.0883	5.63	-0.02	0.87	0.998	-0.03	0.84	0.996	-0.01	0.951	1	1.69	0.0414	0.135	1.73	0.0446	0.16	0.422937	0.104372	0.21637	0.224191	0.0941673	0.379542
hsa-miR-190a-3p	5.69	0.02	0.901	0.942	0.04	0.733	0.836	6.11	0.08	0.609	0.998	0.09	0.594	0.996	0.08	0.704	1	1.12	0.643	0.79	1.1	0.693	0.838	0.510358	0.0204652	0.0698585	-0.0762283	0.646022	0.857098
hsa-miR-190a-5p	10.66	-0.04	0.659	0.807	-0.05	0.6	0.749	10.63	0.11	0.368	0.998	0.13	0.304	0.996	0.09	0.581	1	0.94	0.785	0.883	1	0.988	0.991	0.108602	0.463266	0.614979	-0.0951649	0.503944	0.768803
hsa-miR-190b	3.47	-0.07	0.582	0.762	-0.04	0.755	0.855	4.16	-0.06	0.583	0.998	-0.07	0.536	0.996	-0.07	0.568	1	0.87	0.597	0.753	0.82	0.444	0.669	0.229383	0.323501	0.487939	-0.0859968	0.474096	0.753645
hsa-miR-191-3p	6.1	-0.09	0.407	0.621	-0.14	0.162	0.319	6	0.08	0.578	0.998	0.12	0.408	0.996	-0.05	0.742	1	0.78	0.279	0.487	0.93	0.768	0.869	-0.328309	0.048258	0.127729	-0.0910594	0.488821	0.759926
hsa-miR-191-5p	16.22	-0.15	0.0376	0.151	-0.17	0.00986	0.0473	15.92	-0.02	0.666	0.998	-0.04	0.497	0.996	0	0.986	1	0.36	0.00758	0.0424	0.32	0.00598	0.0464	-0.583369	0.000359807	0.0031414	-0.034557	0.507824	0.769789
hsa-miR-1910-5p	3.21	0.03	0.828	0.905	0.01	0.927	0.964	3.99	-0.03	0.815	0.998	-0.01	0.967	0.996	-0.04	0.779	1	1	0.988	0.995	1.07	0.767	0.869	0.425272	0.040838	0.114095	-0.0791834	0.602507	0.831423
hsa-miR-1911-5p	2.56	-0.04	0.824	0.902	-0.05	0.776	0.869	NA	NA	NA	NA	NA	NA	NA	NA	NA	NA	0.82	0.421	0.617	0.79	0.356	0.593	-0.434923	0.210622	0.3522	0.0194332	0.91057	0.9632
hsa-miR-1912	3.54	0.08	0.522	0.716	0.02	0.86	0.924	4.35	0.05	0.691	0.998	0.06	0.592	0.996	0.04	0.799	1	1.07	0.777	0.879	1.21	0.445	0.669	-0.153478	0.435143	0.594823	0.0489884	0.716646	0.887545
hsa-miR-192-3p	2.56	0.05	0.754	0.859	0.05	0.712	0.825	3.7	0.07	0.551	0.998	0.07	0.576	0.996	0.04	0.78	1	1.13	0.607	0.761	1.15	0.582	0.776	-0.0843333	0.771047	0.867288	0.0849295	0.529509	0.780877
hsa-miR-192-5p	13	0.04	0.669	0.813	0.04	0.621	0.768	12.68	-0.02	0.798	0.998	-0.02	0.844	0.996	0.04	0.683	1	1.11	0.688	0.815	1.1	0.721	0.846	-0.161911	0.398814	0.560562	0.102421	0.172492	0.487775
hsa-miR-193a-3p	6.52	-0.02	0.903	0.942	0.01	0.917	0.958	6.82	-0.03	0.848	0.998	-0.01	0.925	0.996	0.1	0.523	1	1.01	0.975	0.987	0.97	0.907	0.957	0.272239	0.410141	0.571178	-0.0629159	0.627309	0.845099
hsa-miR-193a-5p	7.02	0.27	0.0287	0.124	0.26	0.0205	0.0783	7.02	0.09	0.427	0.998	0.07	0.528	0.996	0.12	0.376	1	2.12	0.0182	0.0806	1.92	0.0314	0.131	0.0795414	0.666949	0.788529	0.311178	0.0535981	0.30228
hsa-miR-193b-3p	9.63	-0.19	0.0803	0.236	-0.14	0.162	0.319	9.76	-0.09	0.389	0.998	-0.11	0.352	0.996	-0.04	0.789	1	0.65	0.108	0.25	0.56	0.0457	0.163	0.124107	0.541159	0.682461	-0.210815	0.087658	0.37729
hsa-miR-193b-5p	5	-0.17	0.0975	0.267	-0.1	0.303	0.5	5.38	0.18	0.0632	0.998	0.17	0.0841	0.996	0.23	0.0696	1	0.88	0.61	0.764	0.74	0.27	0.504	0.0698439	0.734249	0.840729	-0.0988683	0.316097	0.626672
hsa-miR-194-3p	2.43	0.03	0.835	0.908	-0.01	0.962	0.976	NA	NA	NA	NA	NA	NA	NA	NA	NA	NA	0.92	0.727	0.842	1.02	0.951	0.975	-0.00286361	0.992826	0.992826	-0.0507731	0.701038	0.881638
hsa-miR-194-5p	8.58	0.14	0.0556	0.185	0.2	0.00625	0.035	8.56	0.02	0.76	0.998	0	0.982	0.996	0.04	0.63	1	2.26	0.00826	0.0454	1.83	0.0589	0.198	0.355331	0.0332256	0.09827	0.164122	0.0460249	0.291178
hsa-miR-195-3p	5.85	-0.11	0.363	0.583	-0.12	0.281	0.478	5.8	0.1	0.361	0.998	0.09	0.421	0.996	0.1	0.422	1	0.83	0.431	0.624	0.82	0.455	0.678	-0.50478	0.0475265	0.126924	0.00579242	0.954115	0.983622
hsa-miR-195-5p	12.06	-0.01	0.912	0.947	0.03	0.699	0.815	11.99	-0.05	0.651	0.998	-0.06	0.611	0.996	0	0.969	1	1.05	0.825	0.905	0.9	0.673	0.823	0.42085	0.00727723	0.0320763	-0.0830646	0.422887	0.712396
hsa-miR-197-3p	11.87	-0.08	0.224	0.434	-0.07	0.254	0.443	11.64	0.03	0.727	0.998	0.03	0.723	0.996	-0.01	0.919	1	0.75	0.263	0.473	0.73	0.236	0.463	0.0168387	0.891761	0.940786	-0.0786201	0.312188	0.621637
hsa-miR-197-5p	2.5	-0.33	0.0225	0.104	-0.34	0.0107	0.0506	NA	NA	NA	NA	NA	NA	NA	NA	NA	NA	0.48	0.00531	0.033	0.5	0.0115	0.0668	-0.198761	0.445254	0.605226	-0.343877	0.0110872	0.144199
hsa-miR-1973	2.58	0.17	0.366	0.584	0.12	0.477	0.65	3.66	-0.11	0.489	0.998	-0.1	0.531	0.996	-0.24	0.193	1	1.12	0.649	0.791	1.16	0.564	0.763	-0.348926	0.299634	0.460351	0.180383	0.285322	0.604032
hsa-miR-1976	3.3	-0.1	0.503	0.699	-0.11	0.417	0.6	4.07	0.13	0.29	0.998	0.14	0.264	0.996	0.1	0.385	1	0.9	0.656	0.794	0.95	0.828	0.904	0.0368375	0.897931	0.941479	-0.117902	0.382585	0.685182
hsa-miR-199a-3p	7.18	0.59	0.178	0.379	0.66	0.102	0.235	7.38	0.08	0.862	0.998	0.16	0.751	0.996	0.04	0.944	1	1.5	0.119	0.27	1.45	0.181	0.392	3.23605	4.54385e-05	0.000750148	-0.0113486	0.978337	0.991439
hsa-miR-199a-5p	7.49	0.13	0.419	0.634	0.1	0.51	0.68	7.72	-0.43	0.00933	0.998	-0.38	0.0208	0.996	-0.19	0.264	1	0.97	0.914	0.957	0.99	0.975	0.988	0.0679643	0.823246	0.895219	0.0112114	0.945379	0.979913
hsa-miR-199b-3p	6.26	0.53	0.199	0.401	0.6	0.12	0.261	6.53	0.08	0.854	0.998	0.15	0.737	0.996	0.06	0.907	1	1.47	0.136	0.295	1.42	0.2	0.419	2.92449	0.000107583	0.00133816	-0.00762019	0.984497	0.993641
hsa-miR-199b-5p	7.32	-0.13	0.328	0.558	-0.04	0.743	0.845	7.76	-0.05	0.725	0.998	-0.05	0.728	0.996	-0.12	0.396	1	0.9	0.669	0.804	0.77	0.345	0.583	0.727008	0.0134367	0.0512626	-0.253198	0.05397	0.302499
hsa-miR-19a-3p	8.75	-0.18	0.253	0.477	-0.13	0.371	0.564	8.76	-0.06	0.784	0.998	-0.07	0.744	0.996	0.07	0.768	1	0.79	0.349	0.553	0.73	0.223	0.444	-0.016701	0.947883	0.969999	-0.145332	0.469982	0.751515
hsa-miR-19a-5p	3.37	0.3	0.0929	0.258	0.33	0.0483	0.138	4.29	0.03	0.859	0.998	0.08	0.601	0.996	-0.01	0.963	1	1.6	0.0635	0.182	1.6	0.0886	0.257	0.780236	0.0348747	0.102149	0.142602	0.338298	0.639947
hsa-miR-19b-1-5p	2.43	-0.29	0.05	0.176	-0.22	0.111	0.247	NA	NA	NA	NA	NA	NA	NA	NA	NA	NA	0.69	0.125	0.278	0.56	0.0323	0.131	NA	NA	NA	NA	NA	NA
hsa-miR-19b-3p	11.04	-0.34	0.0106	0.0649	-0.34	0.00596	0.0338	10.89	-0.1	0.577	0.998	-0.1	0.575	0.996	0.02	0.936	1	0.48	0.00816	0.0453	0.49	0.0121	0.0683	-0.420414	0.0489564	0.128105	-0.302109	0.0866938	0.37729
hsa-miR-200a-3p	5.55	0.12	0.365	0.584	0.09	0.487	0.657	5.88	-0.02	0.87	0.998	0.03	0.819	0.996	-0.03	0.819	1	1.16	0.544	0.71	1.31	0.31	0.55	0.554402	0.0481939	0.127729	-0.0387332	0.749122	0.903324
hsa-miR-200a-5p	2.41	-0.19	0.247	0.47	-0.22	0.155	0.309	NA	NA	NA	NA	NA	NA	NA	NA	NA	NA	0.87	0.555	0.717	0.96	0.864	0.928	-0.498797	0.0867432	0.188428	-0.0732414	0.631706	0.849356
hsa-miR-200b-3p	5.66	-0.02	0.851	0.915	-0.03	0.804	0.885	5.92	0.13	0.257	0.998	0.18	0.0967	0.996	0.15	0.225	1	1.01	0.956	0.979	1.13	0.638	0.806	0.554597	0.0295847	0.08895	-0.171238	0.162861	0.473435
hsa-miR-200c-3p	3.77	0.09	0.421	0.635	0.15	0.155	0.309	4.46	-0.04	0.723	0.998	-0.04	0.694	0.996	-0.16	0.228	1	1.37	0.216	0.408	1.21	0.469	0.693	0.653637	0.00411214	0.0199669	0.0423879	0.685495	0.869927
hsa-miR-203a	9.56	0.11	0.319	0.554	0.06	0.529	0.695	9.35	-0.1	0.536	0.998	-0.06	0.691	0.996	0.05	0.775	1	1.11	0.675	0.809	1.16	0.591	0.78	0.0784332	0.692236	0.807506	0.057232	0.624929	0.844398
hsa-miR-203b-3p	4.72	-0.22	0.168	0.365	-0.4	0.0134	0.0585	4.89	-0.14	0.363	0.998	-0.11	0.48	0.996	-0.06	0.745	1	0.46	0.0105	0.0553	0.54	0.062	0.204	-0.860435	0.00583111	0.0268764	-0.233258	0.113988	0.408699
hsa-miR-204-3p	4.24	-0.16	0.113	0.289	-0.09	0.334	0.53	4.76	0	0.993	0.998	-0.01	0.914	0.996	0.12	0.273	1	0.8	0.349	0.553	0.67	0.118	0.308	-0.130567	0.497789	0.649419	-0.0752005	0.458542	0.743494
hsa-miR-204-5p	13.85	0.16	0.172	0.37	0.22	0.0415	0.126	13.69	-0.23	0.0888	0.998	-0.26	0.07	0.996	-0.14	0.382	1	1.41	0.157	0.326	1.13	0.636	0.806	0.211836	0.281575	0.436298	0.234645	0.0944675	0.379542
hsa-miR-205-5p	3.42	-0.23	0.075	0.226	-0.15	0.209	0.384	4.08	0.19	0.179	0.998	0.16	0.28	0.996	0.28	0.135	1	0.84	0.473	0.656	0.77	0.281	0.519	-0.309221	0.131608	0.251579	-0.0579952	0.682323	0.869927
hsa-miR-208b-3p	6.28	0.35	0.00213	0.0238	0.28	0.00731	0.0399	6.44	-0.06	0.621	0.998	-0.03	0.836	0.996	-0.07	0.595	1	1.91	0.0182	0.0806	2.22	0.00655	0.0485	0.245098	0.202771	0.344143	0.221639	0.0808723	0.365333
hsa-miR-20a-3p	3.83	0.1	0.498	0.696	0.17	0.229	0.413	4.54	0.07	0.655	0.998	0.03	0.843	0.996	0.13	0.457	1	1.37	0.229	0.426	1.16	0.585	0.777	0.396587	0.208415	0.350097	0.13517	0.283833	0.604032
hsa-miR-20a-5p	9.88	0.22	0.0597	0.193	0.27	0.013	0.0579	9.99	-0.07	0.553	0.998	-0.09	0.448	0.996	0.02	0.893	1	1.91	0.0311	0.112	1.68	0.0992	0.279	0.728583	0.0021341	0.0115343	0.150095	0.214396	0.53989
hsa-miR-20b-5p	7.17	0.16	0.0506	0.177	0.16	0.0387	0.12	7.4	0.16	0.0847	0.998	0.16	0.108	0.996	0.25	0.0218	1	1.94	0.0123	0.061	1.97	0.016	0.0814	0.225381	0.107354	0.218559	0.152198	0.102403	0.395666
hsa-miR-21-3p	8.6	0.14	0.373	0.59	0.18	0.243	0.429	8.43	-0.2	0.324	0.998	-0.2	0.345	0.996	0.06	0.749	1	1.21	0.427	0.621	1.13	0.643	0.807	0.421274	0.170689	0.302707	0.121595	0.4405	0.728551
hsa-miR-21-5p	13.46	-0.01	0.933	0.96	0.02	0.876	0.931	13.19	-0.16	0.343	0.998	-0.16	0.375	0.996	0.02	0.893	1	0.96	0.864	0.933	0.89	0.643	0.807	0.177731	0.473296	0.62555	-0.0223157	0.868693	0.949185
hsa-miR-210-3p	8.55	-0.18	0.0551	0.185	-0.18	0.0364	0.114	8.43	-0.16	0.184	0.998	-0.17	0.199	0.996	-0.05	0.683	1	0.53	0.0179	0.0799	0.55	0.0243	0.111	-0.274632	0.0458321	0.123856	-0.161366	0.228361	0.550635
hsa-miR-210-5p	5.49	0.35	0.00296	0.028	0.37	0.000716	0.00722	5.74	0.11	0.431	0.998	0.13	0.333	0.996	0.04	0.821	1	2.58	0.00115	0.0133	2.48	0.00292	0.0307	0.713218	0.00017384	0.00185702	0.2405	0.105303	0.401133
hsa-miR-211-5p	6.73	-0.61	0.326	0.558	-0.91	0.123	0.264	6.87	0.06	0.941	0.998	0.19	0.813	0.996	-0.01	0.994	1	0.71	0.159	0.328	0.79	0.362	0.598	1.76138	0.085847	0.186928	-1.42102	0.0487129	0.291178
hsa-miR-2110	6.13	-0.06	0.437	0.652	-0.05	0.472	0.645	6.26	0.1	0.262	0.998	0.11	0.219	0.996	0	0.978	1	0.91	0.693	0.819	0.93	0.769	0.869	0.217215	0.165163	0.295213	-0.0926636	0.296624	0.606652
hsa-miR-2113	4.88	0.01	0.927	0.955	0	0.988	0.994	5.11	0	0.978	0.998	-0.02	0.884	0.996	0.1	0.523	1	1	0.992	0.995	1	0.985	0.99	-0.0759047	0.710556	0.825044	0.0603958	0.621699	0.8438
hsa-miR-2114-3p	3.02	0.08	0.525	0.716	0.11	0.307	0.502	3.96	0.06	0.568	0.998	0.06	0.597	0.996	0.02	0.872	1	1.33	0.256	0.464	1.25	0.383	0.619	0.409632	0.0709384	0.164737	0.0282461	0.811553	0.932644
hsa-miR-2114-5p	3.62	0.3	0.00951	0.0599	0.31	0.00364	0.0239	4.53	0.16	0.131	0.998	0.19	0.0821	0.996	0.12	0.325	1	2.2	0.00282	0.0224	2.16	0.00474	0.0413	0.530756	0.0200554	0.0691067	0.198564	0.084365	0.372186
hsa-miR-2115-3p	2.57	-0.33	0.0552	0.185	-0.28	0.0799	0.198	NA	NA	NA	NA	NA	NA	NA	NA	NA	NA	0.72	0.185	0.369	0.68	0.138	0.335	-0.780645	0.0141966	0.0539352	-0.0793471	0.61857	0.840811
hsa-miR-2116-3p	3.58	-0.06	0.719	0.84	-0.12	0.427	0.611	4.16	0.06	0.637	0.998	0.08	0.563	0.996	0.11	0.489	1	0.87	0.549	0.712	0.98	0.928	0.971	0.234396	0.474466	0.626043	-0.151619	0.279367	0.604032
hsa-miR-2116-5p	2.42	-0.42	0.0148	0.0807	-0.37	0.0216	0.0817	NA	NA	NA	NA	NA	NA	NA	NA	NA	NA	0.59	0.0362	0.123	0.53	0.0192	0.093	-1.08298	0.00124787	0.00765586	-0.0917733	0.546699	0.787194
hsa-miR-212-3p	9.1	-0.46	0.00121	0.0162	-0.56	6.11e-05	0.00135	8.54	-0.55	0.0142	0.998	-0.59	0.0101	0.996	-0.73	0.00246	0.772	0.25	2.38e-05	0.00197	0.29	0.00021	0.00866	-1.17032	2.14035e-06	0.000129562	-0.359656	0.0615376	0.317478
hsa-miR-212-5p	8.4	-0.79	4.75e-06	0.000719	-0.85	2.51e-07	4.55e-05	8.3	-0.46	0.0284	0.998	-0.5	0.0216	0.996	-0.5	0.0274	1	0.14	5.05e-06	0.0015	0.15	1.12e-05	0.0034	-1.06901	0.00078389	0.00547517	-0.745799	0.000132549	0.040118
hsa-miR-214-3p	4.93	-0.05	0.755	0.86	0	0.984	0.993	5.25	-0.11	0.466	0.998	-0.13	0.393	0.996	0.09	0.616	1	0.95	0.826	0.905	0.84	0.476	0.699	-0.315895	0.363896	0.526981	0.0351346	0.815941	0.932644
hsa-miR-214-5p	3.84	0.12	0.448	0.663	0.09	0.52	0.689	4.53	-0.2	0.101	0.998	-0.19	0.121	0.996	-0.16	0.25	1	1.03	0.893	0.946	1.04	0.889	0.946	-0.367372	0.258414	0.414558	0.135198	0.291685	0.606652
hsa-miR-215-5p	4.26	-0.04	0.78	0.879	-0.02	0.89	0.941	4.7	0.18	0.172	0.998	0.18	0.185	0.996	0.09	0.588	1	1.07	0.783	0.883	1.09	0.719	0.846	-0.0985631	0.590953	0.728066	0.000332112	0.99826	0.998318
hsa-miR-216a-5p	3.07	-0.09	0.678	0.818	-0.07	0.72	0.828	3.87	-0.15	0.358	0.998	-0.18	0.277	0.996	0	0.98	1	0.87	0.57	0.73	0.83	0.455	0.678	-1.19079	0.00141384	0.00850174	0.0782077	0.686844	0.869927
hsa-miR-216b-5p	2.6	0.51	0.00221	0.024	0.49	0.00145	0.0118	3.74	-0.08	0.6	0.998	-0.06	0.672	0.996	0.03	0.845	1	1.96	0.0112	0.0569	1.88	0.0195	0.0935	0.527267	0.0628234	0.152116	0.35842	0.0228258	0.209352
hsa-miR-217	2.85	-0.58	0.00105	0.0147	-0.53	0.0013	0.0108	3.67	-0.17	0.292	0.998	-0.22	0.182	0.996	-0.16	0.299	1	0.44	0.00239	0.0199	0.43	0.00202	0.0262	-0.497226	0.0904843	0.193773	-0.337689	0.0473036	0.291178
hsa-miR-218-1-3p	5.98	0.22	0.0118	0.0694	0.29	0.000758	0.00747	6.19	0.09	0.275	0.998	0.1	0.252	0.996	0.07	0.501	1	2.89	0.000964	0.0121	2.41	0.00861	0.056	0.764174	0.000134357	0.00156405	0.170884	0.0406025	0.279296
hsa-miR-218-2-3p	3.58	0.03	0.822	0.902	-0.05	0.644	0.779	4.37	-0.01	0.92	0.998	-0.01	0.96	0.996	-0.14	0.245	1	0.88	0.607	0.761	1.07	0.816	0.898	-0.619209	0.00231381	0.0122862	0.0672169	0.579776	0.812402
hsa-miR-218-5p	12.29	-0.02	0.74	0.854	-0.01	0.86	0.924	12.31	0.15	0.0868	0.998	0.15	0.0928	0.996	0.1	0.248	1	1.08	0.751	0.86	1.07	0.779	0.875	0.0283173	0.817981	0.8927	-0.0156166	0.86414	0.946488
hsa-miR-219a-1-3p	2.89	0.12	0.321	0.555	0.05	0.639	0.778	3.7	-0.01	0.957	0.998	0.03	0.806	0.996	-0.04	0.75	1	1.11	0.666	0.802	1.27	0.361	0.598	0.176099	0.342346	0.503534	0.0230964	0.853957	0.93987
hsa-miR-219a-2-3p	12.75	-0.08	0.734	0.85	-0.08	0.713	0.825	12.46	-0.06	0.841	0.998	-0.08	0.783	0.996	0.11	0.735	1	0.9	0.668	0.804	0.89	0.655	0.811	0.280691	0.508559	0.657794	-0.0967246	0.704287	0.883277
hsa-miR-219a-5p	13.02	0	0.987	0.99	0.02	0.932	0.966	13.32	0.08	0.8	0.998	0.09	0.794	0.996	0.24	0.512	1	1.04	0.881	0.942	1.03	0.904	0.956	0.507135	0.292175	0.449652	-0.0562957	0.846089	0.93987
hsa-miR-219b-3p	3.22	0.07	0.628	0.786	0.12	0.379	0.573	3.93	-0.05	0.734	0.998	-0.09	0.517	0.996	-0.03	0.847	1	1.2	0.471	0.656	1.06	0.818	0.898	0.220957	0.469203	0.621044	0.146221	0.232559	0.556536
hsa-miR-219b-5p	2.68	0.07	0.668	0.812	0.06	0.65	0.785	3.8	0.16	0.188	0.998	0.19	0.13	0.996	0.19	0.23	1	1.22	0.411	0.61	1.28	0.338	0.578	0.239069	0.454842	0.60938	0.0296461	0.810491	0.932644
hsa-miR-22-3p	17.98	0.07	0.139	0.323	0.06	0.157	0.311	17.89	0.05	0.393	0.998	0.05	0.415	0.996	0	0.963	1	1.72	0.0507	0.157	1.85	0.034	0.134	-0.0565321	0.588658	0.726225	0.104713	0.0844388	0.372186
hsa-miR-22-5p	8.26	-0.02	0.803	0.893	0	0.99	0.995	8.35	-0.04	0.604	0.998	-0.05	0.568	0.996	-0.09	0.352	1	0.95	0.847	0.92	0.9	0.693	0.838	0.335167	0.0218925	0.0719542	-0.0795881	0.365148	0.671163
hsa-miR-221-3p	13.91	-0.13	0.0301	0.127	-0.14	0.0139	0.0597	13.77	0.03	0.688	0.998	0.04	0.6	0.996	0.01	0.949	1	0.49	0.014	0.0666	0.51	0.0245	0.111	-0.172892	0.125817	0.242552	-0.128338	0.113213	0.407927
hsa-miR-221-5p	9.57	0.09	0.328	0.558	0.14	0.131	0.277	9.93	0.02	0.852	0.998	0.01	0.915	0.996	-0.04	0.681	1	1.52	0.126	0.279	1.37	0.263	0.499	0.717918	0.000275055	0.00262895	-0.0267958	0.783649	0.922897
hsa-miR-222-3p	13.82	-0.03	0.762	0.865	-0.05	0.567	0.731	13.54	0.09	0.521	0.998	0.09	0.498	0.996	-0.08	0.593	1	0.91	0.701	0.823	1.02	0.931	0.973	-0.267892	0.161154	0.290694	0.00808081	0.945354	0.979913
hsa-miR-222-5p	3.29	0.26	0.02	0.0967	0.34	0.00196	0.0146	4.18	0.12	0.306	0.998	0.08	0.514	0.996	0.01	0.961	1	2.23	0.00315	0.0244	1.87	0.0252	0.112	0.0345664	0.852226	0.914682	0.349273	0.00517655	0.119936
hsa-miR-223-3p	8.34	0.32	0.0225	0.104	0.42	0.00207	0.0148	8.57	-0.16	0.298	0.998	-0.15	0.37	0.996	-0.09	0.6	1	1.96	0.0138	0.066	1.67	0.0767	0.235	0.896149	0.000915933	0.00600415	0.221889	0.154902	0.464507
hsa-miR-223-5p	3.17	-0.02	0.895	0.938	0.01	0.946	0.968	4	0.01	0.909	0.998	0.03	0.817	0.996	0.07	0.431	1	1.03	0.913	0.957	1	0.989	0.992	-0.121577	0.617207	0.750232	-0.0202456	0.870739	0.950278
hsa-miR-224-3p	2.46	-0.14	0.387	0.603	-0.09	0.531	0.696	NA	NA	NA	NA	NA	NA	NA	NA	NA	NA	0.89	0.622	0.773	0.82	0.436	0.669	-0.0411563	0.911444	0.950904	-0.0937109	0.427698	0.716512
hsa-miR-224-5p	4.94	0.48	0.0401	0.155	0.59	0.00736	0.04	5.52	-0.32	0.162	0.998	-0.26	0.26	0.996	-0.04	0.746	1	1.62	0.0505	0.157	1.48	0.13	0.323	1.6216	0.00198084	0.0108477	0.194433	0.206957	0.532889
hsa-miR-2276-3p	2.8	0.01	0.956	0.973	-0.02	0.911	0.957	3.71	0.1	0.566	0.998	0.11	0.556	0.996	0.13	0.546	1	1.02	0.921	0.96	1.08	0.74	0.855	-0.0976701	0.756883	0.860137	-0.0101493	0.955457	0.983622
hsa-miR-2277-3p	4	-0.32	0.00326	0.0296	-0.37	0.000362	0.00444	4.54	-0.01	0.948	0.998	0	0.971	0.996	-0.08	0.539	1	0.4	0.00147	0.0147	0.45	0.00894	0.0572	-0.741282	0.000225524	0.00222582	-0.222383	0.0598307	0.31522
hsa-miR-2277-5p	6.18	0.03	0.697	0.822	-0.03	0.66	0.791	6.34	-0.11	0.208	0.998	-0.08	0.347	0.996	-0.15	0.118	1	0.81	0.389	0.591	1.01	0.982	0.99	-0.129703	0.390284	0.551512	-0.0207546	0.799518	0.929529
hsa-miR-2355-3p	3.53	-0.31	0.0721	0.221	-0.3	0.0606	0.161	4.22	-0.01	0.934	0.998	-0.04	0.795	0.996	0.05	0.718	1	0.68	0.1	0.241	0.66	0.0954	0.271	-0.376318	0.282281	0.436646	-0.180729	0.231328	0.555678
hsa-miR-2355-5p	6.16	-0.07	0.587	0.764	-0.01	0.944	0.968	6.32	0.02	0.859	0.998	0	0.976	0.996	0.09	0.503	1	0.99	0.963	0.982	0.86	0.594	0.78	0.397145	0.121768	0.237996	-0.0812831	0.47529	0.753645
hsa-miR-23a-3p	10.68	-0.04	0.686	0.822	0	0.967	0.98	10.61	-0.19	0.0364	0.998	-0.2	0.0364	0.996	-0.13	0.202	1	0.86	0.531	0.7	0.74	0.264	0.499	0.166329	0.393248	0.553595	-0.0633904	0.488737	0.759926
hsa-miR-23a-5p	2.55	-0.06	0.691	0.822	-0.05	0.727	0.832	3.64	-0.06	0.703	0.998	-0.05	0.731	0.996	-0.1	0.508	1	0.9	0.663	0.801	0.91	0.709	0.842	0.00580905	0.98385	0.989298	-0.0314392	0.845117	0.93987
hsa-miR-23b-3p	13.1	0.01	0.908	0.945	0.04	0.714	0.825	12.79	-0.26	0.0683	0.998	-0.28	0.0636	0.996	-0.25	0.162	1	0.96	0.871	0.935	0.87	0.615	0.791	0.366174	0.110033	0.222023	-0.0603526	0.64639	0.857098
hsa-miR-23b-5p	3.43	-0.13	0.311	0.546	-0.13	0.294	0.494	4.14	0.01	0.909	0.998	-0.02	0.883	0.996	0.15	0.335	1	0.8	0.348	0.553	0.76	0.266	0.501	-0.5202	0.061126	0.148965	0.0200195	0.847779	0.93987
hsa-miR-24-1-5p	6.1	-0.2	0.0982	0.267	-0.18	0.119	0.259	6.21	-0.01	0.908	0.998	-0.04	0.726	0.996	0	0.984	1	0.67	0.124	0.277	0.63	0.0988	0.278	-0.16333	0.530002	0.677912	-0.128089	0.22751	0.550635
hsa-miR-24-2-5p	5.94	0	0.993	0.994	0.01	0.938	0.968	6.06	-0.16	0.138	0.998	-0.17	0.14	0.996	-0.14	0.229	1	0.91	0.699	0.821	0.89	0.639	0.807	-0.0567362	0.771063	0.867288	0.0292711	0.798549	0.929529
hsa-miR-24-3p	11.37	-0.21	0.0538	0.184	-0.2	0.0484	0.138	11.24	-0.09	0.47	0.998	-0.13	0.299	0.996	0.05	0.771	1	0.57	0.0355	0.122	0.5	0.0202	0.0959	-0.545752	0.00611485	0.0273511	-0.044163	0.708399	0.884768
hsa-miR-2467-5p	7.33	-0.11	0.292	0.521	-0.18	0.0607	0.161	7.13	0.05	0.641	0.998	0.06	0.612	0.996	-0.04	0.755	1	0.63	0.0936	0.229	0.79	0.428	0.666	-0.733112	0.000337214	0.0030619	0.00492699	0.965024	0.986759
hsa-miR-25-3p	12.16	-0.05	0.628	0.786	-0.02	0.786	0.876	11.73	-0.03	0.743	0.998	-0.06	0.552	0.996	0.06	0.587	1	0.91	0.695	0.82	0.81	0.437	0.669	-0.177648	0.388197	0.550851	0.0478435	0.588686	0.821085
hsa-miR-25-5p	4.31	-0.03	0.819	0.902	-0.01	0.943	0.968	4.79	0.17	0.161	0.998	0.19	0.136	0.996	0.2	0.21	1	1.09	0.72	0.837	1.08	0.752	0.862	0.260091	0.186985	0.323451	-0.0617555	0.652419	0.859578
hsa-miR-2681-3p	3.92	0.15	0.204	0.409	0.1	0.341	0.535	4.6	-0.08	0.43	0.998	-0.06	0.571	0.996	-0.06	0.592	1	1.18	0.509	0.683	1.3	0.336	0.578	0.0402362	0.86628	0.926481	0.0658705	0.535399	0.785367
hsa-miR-2681-5p	4.11	-0.09	0.451	0.666	-0.12	0.277	0.472	4.56	-0.03	0.78	0.998	-0.01	0.915	0.996	0.01	0.933	1	0.77	0.274	0.487	0.87	0.558	0.763	-0.309683	0.0485888	0.127729	-0.0700682	0.609797	0.838121
hsa-miR-2682-3p	4.93	-0.21	0.0435	0.163	-0.2	0.0313	0.104	5.4	-0.05	0.617	0.998	-0.05	0.611	0.996	-0.04	0.645	1	0.54	0.0272	0.103	0.52	0.0242	0.111	-0.535615	0.00238986	0.0125433	-0.0817434	0.480736	0.757234
hsa-miR-2682-5p	7.49	0.05	0.684	0.822	0.02	0.873	0.931	7.29	0.05	0.696	0.998	0.04	0.774	0.996	0	0.986	1	1.07	0.803	0.895	1.13	0.656	0.811	-0.496856	0.0649733	0.154181	0.174217	0.146041	0.449508
hsa-miR-26a-1-3p	3.96	-0.47	2.78e-05	0.00158	-0.5	1.99e-06	0.000113	4.48	0.06	0.518	0.998	0.05	0.632	0.996	0.14	0.189	1	0.34	0.000276	0.00597	0.39	0.00149	0.0215	-0.722274	3.74431e-05	0.000708298	-0.332691	0.00877171	0.138727
hsa-miR-26a-2-3p	6	-0.21	0.0247	0.112	-0.15	0.0719	0.183	6.03	0.14	0.192	0.998	0.15	0.173	0.996	0.13	0.315	1	0.75	0.203	0.391	0.7	0.158	0.365	0.218624	0.146985	0.270716	-0.230651	0.0476893	0.291178
hsa-miR-26a-5p	19.03	0.1	0.222	0.434	0.08	0.246	0.432	18.79	-0.08	0.291	0.998	-0.08	0.321	0.996	-0.12	0.175	1	1.25	0.375	0.582	1.3	0.343	0.583	0.0916204	0.540056	0.682368	0.0752357	0.40278	0.697947
hsa-miR-26b-3p	6.73	-0.08	0.388	0.603	-0.02	0.821	0.899	6.73	-0.01	0.897	0.998	0	0.964	0.996	0.08	0.456	1	0.93	0.776	0.879	0.79	0.37	0.609	0.314278	0.0838273	0.186362	-0.113616	0.228623	0.550635
hsa-miR-26b-5p	14.3	0.04	0.602	0.774	0.06	0.392	0.583	14.01	-0.02	0.819	0.998	-0.01	0.916	0.996	0.06	0.614	1	1.22	0.433	0.624	1.13	0.655	0.811	0.283511	0.0847035	0.186641	0.00471243	0.956934	0.984028
hsa-miR-27a-3p	11.94	0.08	0.452	0.666	0.09	0.344	0.538	11.82	-0.07	0.481	0.998	-0.06	0.562	0.996	-0.03	0.799	1	1.19	0.474	0.656	1.16	0.557	0.763	-0.0149588	0.944727	0.968186	0.124694	0.232911	0.556536
hsa-miR-27a-5p	2.96	-0.04	0.784	0.881	-0.04	0.743	0.845	3.78	-0.33	0.0331	0.998	-0.34	0.0344	0.996	-0.19	0.116	1	0.77	0.288	0.493	0.71	0.173	0.384	-0.569847	0.0177603	0.0634895	0.0678723	0.673317	0.869927
hsa-miR-27b-3p	17.64	0.16	0.198	0.4	0.16	0.145	0.294	17.32	-0.01	0.948	0.998	-0.03	0.845	0.996	0.04	0.797	1	1.44	0.158	0.327	1.39	0.222	0.444	0.201985	0.373774	0.537005	0.197039	0.152775	0.460862
hsa-miR-27b-5p	7.65	0.09	0.311	0.546	0.08	0.34	0.535	7.27	-0.06	0.558	0.998	-0.08	0.432	0.996	-0.04	0.777	1	1.23	0.435	0.624	1.27	0.394	0.632	-0.0606726	0.711501	0.825086	0.161874	0.125624	0.428915
hsa-miR-28-3p	11.93	-0.06	0.473	0.686	-0.07	0.372	0.564	11.41	0.04	0.603	0.998	0.03	0.695	0.996	0.03	0.731	1	0.82	0.427	0.621	0.85	0.542	0.749	-0.397685	0.0636801	0.153373	0.0299703	0.687832	0.869927
hsa-miR-28-5p	9.9	0.19	0.0088	0.0578	0.23	0.001	0.00905	9.76	-0.06	0.297	0.998	-0.06	0.361	0.996	-0.06	0.425	1	2.72	0.00467	0.0311	2.39	0.0138	0.0726	0.51271	0.000962645	0.00624344	0.146588	0.0641896	0.323801
hsa-miR-296-3p	3.49	0	0.975	0.986	-0.01	0.912	0.957	4.23	0	0.992	0.998	0	0.985	0.996	0.05	0.652	1	0.97	0.896	0.947	0.98	0.952	0.975	-0.509959	0.0131128	0.0502379	0.10107	0.413125	0.705108
hsa-miR-296-5p	4.63	-0.13	0.251	0.474	-0.07	0.505	0.675	5.05	-0.09	0.429	0.998	-0.09	0.456	0.996	-0.09	0.519	1	0.81	0.384	0.586	0.73	0.233	0.459	0.592203	0.00521933	0.0243033	-0.182805	0.090628	0.377493
hsa-miR-299-3p	8.62	-0.01	0.902	0.942	0	0.987	0.994	8.52	0.05	0.507	0.998	0.03	0.681	0.996	0.02	0.866	1	1.04	0.875	0.938	0.97	0.912	0.959	-0.352438	0.0588507	0.146147	0.114081	0.174698	0.491103
hsa-miR-299-5p	6.79	-0.11	0.301	0.531	-0.06	0.583	0.742	6.85	0.01	0.923	0.998	0.02	0.86	0.996	-0.08	0.558	1	0.86	0.566	0.727	0.73	0.247	0.477	0.289738	0.140402	0.260706	-0.13648	0.290141	0.606652
hsa-miR-29a-3p	15.57	0.21	0.00216	0.0239	0.25	0.000114	0.00202	15.89	0.13	0.0301	0.998	0.14	0.0238	0.996	0.1	0.171	1	4.3	6.28e-05	0.00285	3.82	0.000319	0.0107	0.532969	0.00153573	0.00911399	0.162683	0.0110889	0.144199
hsa-miR-29a-5p	7.23	-0.01	0.869	0.923	0.02	0.839	0.912	7.41	0.09	0.321	0.998	0.1	0.311	0.996	0.08	0.483	1	1.13	0.633	0.783	1.01	0.959	0.982	0.265344	0.071455	0.165267	-0.0346301	0.73179	0.889512
hsa-miR-29b-1-5p	4.91	0.07	0.536	0.727	0.12	0.249	0.436	5.23	0.06	0.594	0.998	0.05	0.638	0.996	0.08	0.515	1	1.4	0.206	0.396	1.2	0.516	0.732	0.97707	8.4224e-06	0.000294136	-0.0444328	0.681286	0.869927
hsa-miR-29b-2-5p	7.01	-0.19	0.0059	0.0437	-0.16	0.0134	0.0585	7.11	0.03	0.662	0.998	0	0.966	0.996	0.05	0.597	1	0.54	0.0197	0.084	0.42	0.00444	0.0402	-0.172895	0.193709	0.331864	-0.115312	0.120618	0.422862
hsa-miR-29b-3p	12.86	-0.17	0.0696	0.216	-0.12	0.178	0.342	13.05	0.14	0.24	0.998	0.14	0.24	0.996	0.15	0.293	1	0.77	0.309	0.51	0.68	0.144	0.342	0.175022	0.208593	0.350097	-0.204085	0.129197	0.431884
hsa-miR-29c-3p	13.6	0.11	0.0735	0.223	0.14	0.018	0.0715	13.8	0.09	0.147	0.998	0.1	0.109	0.996	0.07	0.356	1	2.3	0.00596	0.0356	2.12	0.0165	0.0833	0.284573	0.0648368	0.154181	0.0832627	0.18033	0.497689
hsa-miR-29c-5p	9.37	-0.34	2.4e-05	0.00156	-0.31	2.81e-05	0.000765	9.42	0.01	0.956	0.998	-0.02	0.809	0.996	0.02	0.827	1	0.28	0.000304	0.00613	0.21	0.000167	0.00721	-0.367312	0.00610023	0.0273511	-0.269861	0.00856868	0.138727
hsa-miR-301a-3p	12.03	0.1	0.128	0.31	0.12	0.0371	0.115	11.83	0	0.971	0.998	0	0.939	0.996	0	0.978	1	2	0.0384	0.128	1.91	0.0694	0.222	0.484799	0.000418978	0.00351101	0.031166	0.633837	0.849496
hsa-miR-301a-5p	4.59	0.18	0.103	0.274	0.23	0.028	0.0985	5.13	0.06	0.583	0.998	0.07	0.481	0.996	0.12	0.238	1	1.93	0.026	0.102	1.87	0.0504	0.175	0.970329	2.35687e-05	0.000475564	0.0492042	0.63671	0.851447
hsa-miR-301b	7.93	0.02	0.766	0.867	-0.01	0.892	0.943	7.87	0.04	0.649	0.998	0.06	0.531	0.996	0	0.99	1	1	0.989	0.995	1.2	0.499	0.716	0.154571	0.31691	0.483621	-0.0409416	0.578901	0.812402
hsa-miR-302a-5p	2.84	0.03	0.842	0.91	0.14	0.328	0.524	3.81	0.14	0.314	0.998	0.13	0.387	0.996	0.18	0.199	1	1.34	0.226	0.421	1.13	0.625	0.798	-0.0163552	0.953911	0.970105	0.129911	0.325045	0.634217
hsa-miR-302b-3p	2.64	0.04	0.833	0.908	0.09	0.557	0.721	3.76	0.11	0.473	0.998	0.12	0.445	0.996	0.3	0.032	1	1.2	0.443	0.631	1.13	0.624	0.798	0.230907	0.475048	0.626043	-0.00494167	0.973954	0.990655
hsa-miR-302d-3p	2.55	-0.01	0.939	0.963	-0.03	0.805	0.885	3.61	-0.02	0.865	0.998	-0.03	0.849	0.996	-0.06	0.703	1	0.93	0.769	0.875	0.99	0.963	0.984	0.188856	0.428173	0.589062	-0.0371192	0.810762	0.932644
hsa-miR-3064-3p	2.73	-0.07	0.582	0.762	-0.12	0.291	0.492	3.79	0	0.997	0.998	0.01	0.887	0.996	0.07	0.57	1	0.79	0.327	0.533	0.9	0.686	0.832	-0.0638821	0.76188	0.86376	-0.0860127	0.451023	0.738334
hsa-miR-3064-5p	3.23	-0.05	0.664	0.81	-0.03	0.77	0.865	3.98	0.1	0.434	0.998	0.08	0.56	0.996	0	0.97	1	1	0.998	0.998	0.95	0.834	0.907	-0.308521	0.166037	0.296192	0.0720293	0.554944	0.797294
hsa-miR-3065-3p	6.02	0.2	0.0285	0.123	0.19	0.0262	0.0942	6.11	-0.08	0.486	0.998	-0.08	0.509	0.996	-0.09	0.485	1	1.56	0.0705	0.192	1.57	0.0746	0.231	0.0375875	0.785623	0.876212	0.217443	0.0851557	0.373533
hsa-miR-3065-5p	5.77	0.23	0.0225	0.104	0.19	0.0399	0.122	5.92	-0.14	0.223	0.998	-0.13	0.255	0.996	-0.14	0.27	1	1.45	0.124	0.277	1.55	0.0833	0.247	-0.112817	0.464248	0.615383	0.221619	0.078999	0.362278
hsa-miR-3074-5p	2.94	0.31	0.0551	0.185	0.27	0.0629	0.166	3.97	0.1	0.516	0.998	0.09	0.559	0.996	0.11	0.506	1	1.62	0.0675	0.188	1.63	0.0735	0.231	0.191086	0.459859	0.61135	0.23532	0.14552	0.449428
hsa-miR-30a-3p	11.01	-0.3	0.00396	0.0323	-0.34	0.000691	0.0072	10.46	0.01	0.919	0.998	0.02	0.757	0.996	0.04	0.6	1	0.33	0.00254	0.0205	0.36	0.00456	0.0406	-0.50791	0.0373592	0.10747	-0.269277	0.00197227	0.085616
hsa-miR-30a-5p	16.84	-0.04	0.594	0.769	-0.05	0.464	0.642	16.55	0.05	0.396	0.998	0.05	0.361	0.996	0.07	0.35	1	0.86	0.549	0.712	0.89	0.678	0.826	-0.252095	0.137792	0.259022	0.013874	0.826215	0.933145
hsa-miR-30b-3p	5.04	0.08	0.41	0.623	0.09	0.297	0.496	5.33	0.02	0.819	0.998	0.04	0.72	0.996	-0.01	0.967	1	1.33	0.276	0.487	1.27	0.373	0.609	0.139863	0.435636	0.594823	0.0659197	0.532271	0.782043
hsa-miR-30b-5p	13.83	-0.02	0.71	0.832	0	0.943	0.968	13.66	0.02	0.726	0.998	0.05	0.483	0.996	-0.02	0.846	1	1	0.989	0.995	0.96	0.885	0.942	0.283666	0.0217346	0.0719542	-0.104725	0.137476	0.439529
hsa-miR-30c-1-3p	7.18	-0.04	0.627	0.786	-0.07	0.349	0.541	6.94	0.13	0.142	0.998	0.15	0.0941	0.996	0.11	0.313	1	0.87	0.581	0.738	1.03	0.916	0.962	-0.333078	0.0374016	0.10747	0.0170317	0.853056	0.93987
hsa-miR-30c-2-3p	7.91	-0.32	0.00113	0.0155	-0.36	0.00012	0.00209	7.61	0	0.986	0.998	-0.01	0.879	0.996	0.04	0.663	1	0.28	0.000606	0.00932	0.27	0.00113	0.0187	-0.913811	5.30937e-05	0.000817103	-0.172516	0.045342	0.291178
hsa-miR-30c-5p	14.88	0.11	0.0862	0.248	0.14	0.0256	0.0923	14.83	0.11	0.209	0.998	0.12	0.16	0.996	0.06	0.535	1	2.1	0.0109	0.0567	1.96	0.0237	0.11	0.490217	0.000127667	0.00152529	0.0387753	0.658036	0.859578
hsa-miR-30d-3p	8.52	-0.1	0.0998	0.268	-0.11	0.0593	0.159	8.34	0.05	0.602	0.998	0.07	0.416	0.996	0.04	0.729	1	0.64	0.0745	0.198	0.71	0.18	0.39	0.0143114	0.892089	0.940786	-0.1394	0.101079	0.395226
hsa-miR-30d-5p	16.07	-0.03	0.646	0.798	-0.05	0.35	0.541	15.83	0.02	0.756	0.998	0.02	0.743	0.996	0	0.994	1	0.79	0.344	0.551	0.9	0.694	0.838	-0.208541	0.0437672	0.11874	0.00831014	0.912545	0.9632
hsa-miR-30e-3p	11.34	-0.07	0.459	0.673	-0.08	0.323	0.52	10.75	0.09	0.113	0.998	0.1	0.0871	0.996	0.06	0.397	1	0.84	0.492	0.672	0.89	0.671	0.822	0.0282207	0.90399	0.945649	-0.112436	0.0843438	0.372186
hsa-miR-30e-5p	16	0.08	0.144	0.328	0.09	0.0911	0.217	16	0.12	0.0326	0.998	0.12	0.0479	0.996	0.09	0.207	1	2.11	0.0188	0.0819	1.91	0.0317	0.131	0.0108963	0.916642	0.950904	0.120399	0.0940576	0.379542
hsa-miR-31-3p	4.95	-0.29	0.0262	0.116	-0.23	0.0581	0.156	5.57	0.03	0.757	0.998	0.04	0.728	0.996	0.14	0.195	1	0.61	0.0742	0.198	0.54	0.0339	0.134	0.409808	0.0902633	0.193757	-0.335646	0.0156603	0.177745
hsa-miR-31-5p	10.39	0.1	0.223	0.434	0.18	0.0283	0.099	10.44	0.07	0.52	0.998	0.08	0.531	0.996	0.16	0.201	1	1.82	0.0275	0.103	1.43	0.228	0.452	0.726944	1.18253e-05	0.000335542	0.062687	0.545439	0.787194
hsa-miR-3117-3p	6.03	0.67	0.0034	0.0297	0.66	0.00175	0.0137	6.17	0.02	0.918	0.998	0.08	0.616	0.996	0.02	0.928	1	3.41	0.00486	0.0313	3.19	0.00833	0.0547	2.45812	2.2324e-08	6.75673e-06	0.162389	0.48337	0.757234
hsa-miR-3120-3p	2.99	0.03	0.867	0.923	0.05	0.726	0.832	3.92	0.03	0.859	0.998	0	0.973	0.996	0.12	0.493	1	1.1	0.706	0.826	1.02	0.939	0.973	0.159448	0.641301	0.768207	0.0523836	0.725296	0.889512
hsa-miR-3124-5p	3.16	-0.15	0.26	0.48	-0.19	0.124	0.266	3.91	-0.14	0.203	0.998	-0.1	0.343	0.996	-0.18	0.15	1	0.62	0.061	0.179	0.68	0.145	0.343	-0.0618321	0.815215	0.8927	-0.164017	0.182797	0.502968
hsa-miR-3125	2.43	-0.39	0.061	0.196	-0.48	0.015	0.0622	NA	NA	NA	NA	NA	NA	NA	NA	NA	NA	0.5	0.00926	0.0497	0.54	0.0304	0.13	-1.34509	0.00299206	0.0151776	-0.194265	0.226008	0.550635
hsa-miR-3127-5p	3.52	0.34	0.00344	0.0297	0.28	0.00815	0.0427	4.13	0.01	0.96	0.998	0	0.994	0.999	0.1	0.393	1	1.85	0.0174	0.0788	1.99	0.0102	0.0621	-0.162445	0.420935	0.581466	0.324067	0.00355052	0.112772
hsa-miR-3129-3p	2.61	-0.19	0.196	0.399	-0.16	0.235	0.42	3.64	0.03	0.826	0.998	0.02	0.906	0.996	0.07	0.627	1	0.76	0.269	0.481	0.73	0.219	0.44	-0.261528	0.333118	0.497486	-0.102541	0.434331	0.722807
hsa-miR-3139	3.22	0.24	0.118	0.295	0.22	0.115	0.254	3.97	0.07	0.553	0.998	0.05	0.705	0.996	0.17	0.292	1	1.55	0.101	0.242	1.5	0.135	0.331	0.176038	0.456348	0.610256	0.231112	0.12223	0.423606
hsa-miR-3151-5p	2.72	-0.32	0.0241	0.109	-0.29	0.0254	0.0921	3.76	-0.09	0.324	0.998	-0.12	0.212	0.996	0	0.984	1	0.5	0.0162	0.0748	0.43	0.0106	0.063	-0.685846	0.00833772	0.0350493	-0.127264	0.32549	0.634217
hsa-miR-3157-3p	3.33	0.06	0.64	0.792	0.1	0.453	0.633	4.12	0.14	0.175	0.998	0.12	0.249	0.996	0.07	0.562	1	1.31	0.278	0.487	1.24	0.392	0.631	0.105561	0.712499	0.82519	0.107869	0.34494	0.647508
hsa-miR-3157-5p	2.88	-0.13	0.339	0.564	-0.16	0.192	0.362	3.73	0.04	0.756	0.998	0.05	0.73	0.996	0.09	0.582	1	0.79	0.296	0.5	0.86	0.513	0.73	0.0104694	0.962261	0.972976	-0.128983	0.350495	0.650817
hsa-miR-3158-3p	3.84	0.03	0.847	0.912	0	0.999	0.999	4.27	-0.02	0.836	0.998	-0.04	0.771	0.996	-0.1	0.454	1	0.97	0.917	0.958	1.03	0.906	0.956	-0.293154	0.24466	0.395991	0.0362298	0.792765	0.927616
hsa-miR-3167	2.4	-0.19	0.238	0.454	-0.16	0.273	0.468	NA	NA	NA	NA	NA	NA	NA	NA	NA	NA	0.79	0.351	0.554	0.75	0.267	0.501	-0.0163005	0.955934	0.970105	-0.0964676	0.494206	0.765766
hsa-miR-3173-5p	3.43	0.35	0.0188	0.0925	0.35	0.00998	0.0476	4.21	0.13	0.191	0.998	0.12	0.229	0.996	0.15	0.235	1	2.29	0.00614	0.0362	2.29	0.00895	0.0572	0.352445	0.278657	0.433998	0.295916	0.0133288	0.157176
hsa-miR-3176	3.9	0.05	0.696	0.822	-0.01	0.962	0.976	4.42	-0.09	0.505	0.998	-0.08	0.53	0.996	-0.09	0.522	1	0.94	0.799	0.893	1.01	0.965	0.986	-0.320511	0.105981	0.217747	0.10194	0.530618	0.780877
hsa-miR-3177-3p	3.65	0.2	0.0988	0.267	0.16	0.141	0.294	4.3	0.1	0.282	0.998	0.07	0.433	0.996	0.14	0.213	1	1.56	0.0902	0.225	1.61	0.0797	0.24	-0.478088	0.0421669	0.116375	0.295696	0.00600826	0.128345
hsa-miR-3178	2.65	0.13	0.484	0.689	0.15	0.368	0.564	3.86	0.01	0.95	0.998	0.04	0.816	0.996	0.07	0.731	1	1.26	0.378	0.582	1.18	0.52	0.732	0.132007	0.658628	0.780724	0.0795994	0.640338	0.855039
hsa-miR-3180-5p	3.97	-0.18	0.149	0.333	-0.17	0.133	0.28	4.46	-0.02	0.855	0.998	-0.04	0.726	0.996	-0.22	0.0919	1	0.66	0.108	0.25	0.64	0.105	0.289	-0.301324	0.166678	0.296752	-0.0568866	0.642277	0.855114
hsa-miR-3182	3.44	0.26	0.152	0.339	0.33	0.0539	0.149	4.45	-0.23	0.164	0.998	-0.25	0.138	0.996	-0.08	0.607	1	1.4	0.173	0.352	1.18	0.526	0.737	0.408199	0.182901	0.318657	0.252108	0.196659	0.523655
hsa-miR-3188	2.55	-0.06	0.724	0.844	-0.11	0.511	0.68	NA	NA	NA	NA	NA	NA	NA	NA	NA	NA	0.86	0.548	0.712	0.92	0.741	0.855	-0.125927	0.680567	0.80046	-0.0853656	0.612839	0.839304
hsa-miR-3196	3.05	0.18	0.495	0.693	0.14	0.572	0.733	3.88	0.02	0.935	0.998	-0.05	0.816	0.996	0.01	0.982	1	1.15	0.582	0.739	1.18	0.534	0.742	-1.33974	0.00856406	0.0358348	0.489246	0.0255241	0.216597
hsa-miR-32-3p	5.06	0.21	0.109	0.283	0.22	0.0637	0.168	5.34	0.16	0.196	0.998	0.16	0.239	0.996	0.19	0.226	1	1.8	0.0328	0.115	1.93	0.0306	0.13	0.574505	0.0218236	0.0719542	0.128897	0.321735	0.631479
hsa-miR-32-5p	8.35	0.24	0.171	0.369	0.25	0.118	0.256	8.33	0.16	0.524	0.998	0.18	0.465	0.996	0.17	0.573	1	1.52	0.0931	0.229	1.53	0.106	0.289	0.546491	0.0766531	0.173569	0.179535	0.397681	0.69308
hsa-miR-3200-3p	9.65	-0.27	0.00033	0.00768	-0.32	1.14e-05	0.000449	9.41	0	0.959	0.998	0.02	0.867	0.996	-0.1	0.327	1	0.31	0.000154	0.00492	0.37	0.00209	0.0263	-0.357706	0.00948747	0.0387083	-0.297643	0.00173838	0.085616
hsa-miR-3200-5p	5.34	0.14	0.106	0.277	0.13	0.11	0.247	5.68	0.02	0.822	0.998	0.03	0.76	0.996	0.06	0.612	1	1.49	0.113	0.26	1.54	0.101	0.282	0.210632	0.230003	0.376396	0.0975633	0.296002	0.606652
hsa-miR-320a	11.63	-0.15	0.102	0.272	-0.14	0.0782	0.195	11.5	0.05	0.692	0.998	0.03	0.842	0.996	0.19	0.193	1	0.67	0.114	0.262	0.64	0.0873	0.255	-0.377173	0.0105429	0.0417917	-0.0339729	0.770573	0.917397
hsa-miR-320b	5.14	-0.76	0.00605	0.0443	-0.6	0.0203	0.0779	5.33	0.19	0.501	0.998	0.2	0.488	0.996	0.18	0.586	1	0.61	0.0629	0.181	0.54	0.0297	0.128	-0.0529854	0.914296	0.950904	-0.689269	0.0166157	0.182476
hsa-miR-320c	3.03	0.38	0.0891	0.251	0.39	0.0555	0.151	3.91	-0.08	0.625	0.998	-0.07	0.685	0.996	-0.08	0.683	1	1.54	0.0969	0.235	1.46	0.163	0.373	0.821734	0.0740982	0.169917	0.191467	0.293891	0.606652
hsa-miR-320d	3.27	0.08	0.646	0.798	0.14	0.405	0.591	4.05	0.12	0.348	0.998	0.12	0.372	0.996	0.15	0.365	1	1.3	0.289	0.493	1.21	0.459	0.682	0.213898	0.59462	0.730602	0.103514	0.449186	0.738334
hsa-miR-323a-3p	11.24	-0.17	0.0462	0.168	-0.19	0.0146	0.0609	11.03	-0.03	0.82	0.998	-0.03	0.826	0.996	-0.15	0.219	1	0.54	0.0167	0.0766	0.61	0.0631	0.205	-0.352789	0.0201425	0.0691067	-0.131969	0.20574	0.532889
hsa-miR-323a-5p	5.53	-0.48	0.000482	0.00971	-0.48	0.000188	0.00289	5.69	0.08	0.552	0.998	0.07	0.612	0.996	0.12	0.449	1	0.42	0.00195	0.0172	0.41	0.00285	0.0304	-0.877492	0.000574024	0.00427225	-0.299057	0.0412138	0.280488
hsa-miR-323b-3p	9.97	-0.22	0.138	0.323	-0.28	0.0457	0.133	9.72	0.29	0.143	0.998	0.31	0.125	0.996	0.28	0.258	1	0.73	0.166	0.339	0.81	0.408	0.642	-0.531725	0.0436046	0.11874	-0.163562	0.377015	0.679367
hsa-miR-324-3p	7.91	-0.05	0.482	0.689	-0.11	0.105	0.24	7.73	-0.08	0.308	0.998	-0.07	0.356	0.996	-0.03	0.752	1	0.6	0.0574	0.172	0.72	0.267	0.501	-0.280285	0.0498702	0.129748	-0.0342066	0.676814	0.869927
hsa-miR-324-5p	9.45	-0.21	0.0107	0.0649	-0.22	0.00366	0.0239	9.38	-0.24	0.00957	0.998	-0.24	0.0122	0.996	-0.2	0.0977	1	0.33	0.000535	0.00883	0.35	0.00157	0.0216	-0.14783	0.276657	0.431622	-0.239938	0.034204	0.252498
hsa-miR-326	6.13	-0.05	0.524	0.716	-0.09	0.266	0.458	6.31	0.01	0.919	0.998	0.02	0.846	0.996	-0.04	0.753	1	0.75	0.266	0.478	0.83	0.508	0.726	-0.317773	0.0411185	0.114526	-0.00656175	0.947597	0.979975
hsa-miR-328-3p	11	-0.34	1.28e-05	0.00117	-0.35	1.34e-06	0.00011	10.85	-0.02	0.812	0.998	-0.01	0.854	0.996	-0.02	0.819	1	0.17	2.39e-05	0.00197	0.17	8.6e-05	0.0065	-0.515909	0.000142738	0.00164058	-0.281765	0.00468367	0.118132
hsa-miR-328-5p	2.48	-0.21	0.126	0.309	-0.17	0.175	0.338	NA	NA	NA	NA	NA	NA	NA	NA	NA	NA	0.73	0.203	0.391	0.7	0.169	0.38	0.296764	0.272628	0.429022	-0.235431	0.0485064	0.291178
hsa-miR-329-3p	8.67	-0.25	0.00379	0.0319	-0.22	0.00647	0.036	8.78	0.06	0.479	0.998	0.05	0.596	0.996	0.11	0.249	1	0.44	0.0142	0.0674	0.41	0.0118	0.0673	-0.106259	0.443222	0.603367	-0.230326	0.0484054	0.291178
hsa-miR-329-5p	4.52	-0.06	0.556	0.743	-0.06	0.525	0.692	4.82	0.09	0.282	0.998	0.07	0.402	0.996	0.08	0.473	1	0.94	0.78	0.881	0.92	0.74	0.855	-0.0541281	0.78254	0.876212	-0.0296903	0.718643	0.887545
hsa-miR-330-3p	10.11	0.02	0.864	0.922	0.01	0.864	0.926	10.12	0.1	0.291	0.998	0.1	0.332	0.996	0.16	0.189	1	1.12	0.646	0.791	1.13	0.634	0.806	0.0336507	0.859773	0.920873	0.0372385	0.690804	0.872392
hsa-miR-330-5p	11.17	0.46	1.78e-07	6.59e-05	0.42	3.19e-07	4.55e-05	11.17	0.14	0.152	0.998	0.16	0.103	0.996	0.06	0.634	1	7.15	3.67e-06	0.0015	7.5	7.33e-06	0.00332	0.439677	0.00163961	0.00960495	0.417604	0.000932878	0.0795982
hsa-miR-331-3p	9.99	-0.46	8.14e-06	0.000923	-0.47	1.03e-06	0.000104	9.94	-0.15	0.111	0.998	-0.15	0.126	0.996	-0.13	0.251	1	0.13	1.78e-05	0.00197	0.13	6.2e-05	0.00633	-0.477955	0.00883072	0.0367811	-0.460903	0.000326563	0.0696646
hsa-miR-331-5p	6.44	-0.11	0.084	0.243	-0.12	0.0508	0.143	6.45	-0.03	0.702	0.998	-0.03	0.736	0.996	0.04	0.712	1	0.59	0.0381	0.127	0.62	0.0629	0.205	-0.251762	0.0290928	0.0877616	-0.0788223	0.341626	0.643976
hsa-miR-335-3p	10.62	-0.04	0.61	0.78	-0.05	0.466	0.643	10.47	0.02	0.815	0.998	0.02	0.803	0.996	-0.06	0.516	1	0.83	0.473	0.656	0.93	0.789	0.88	-0.0953781	0.411778	0.57258	-0.0529782	0.547048	0.787194
hsa-miR-335-5p	12.06	0.14	0.0961	0.264	0.15	0.0572	0.155	12.11	0.06	0.44	0.998	0.08	0.327	0.996	0.03	0.764	1	1.73	0.0403	0.132	1.74	0.0561	0.192	0.226345	0.201212	0.342777	0.102217	0.238929	0.564967
hsa-miR-337-3p	5.67	-0.01	0.902	0.942	0.03	0.653	0.786	5.86	0.15	0.114	0.998	0.14	0.156	0.996	0.05	0.633	1	1.29	0.328	0.535	1.14	0.642	0.807	0.124387	0.376493	0.540057	0.0327914	0.724057	0.889512
hsa-miR-337-5p	4.78	0.06	0.475	0.686	0.09	0.277	0.472	5.24	0.13	0.165	0.998	0.12	0.204	0.996	0.17	0.0876	1	1.45	0.136	0.295	1.35	0.254	0.488	0.10404	0.530085	0.677912	0.0943674	0.29618	0.606652
hsa-miR-338-3p	15.45	0.13	0.544	0.733	0.18	0.368	0.564	15.48	-0.04	0.878	0.998	-0.06	0.827	0.996	0.04	0.893	1	1.22	0.42	0.617	1.14	0.612	0.791	0.686019	0.0920479	0.195736	0.0769426	0.729149	0.889512
hsa-miR-338-5p	11.48	-0.82	0.00179	0.0217	-0.83	0.000658	0.0071	11.26	-0.2	0.485	0.998	-0.19	0.51	0.996	0.06	0.815	1	0.39	0.00214	0.0181	0.42	0.00448	0.0402	-0.810747	0.0425005	0.116941	-0.754941	0.0210229	0.204337
hsa-miR-339-3p	9.56	0.01	0.888	0.935	0.01	0.899	0.948	9.44	-0.06	0.526	0.998	-0.04	0.683	0.996	-0.1	0.376	1	0.97	0.915	0.957	1.01	0.978	0.989	0.0101214	0.936683	0.961026	-0.00979745	0.911652	0.9632
hsa-miR-339-5p	6.75	-0.35	0.0125	0.0726	-0.36	0.0059	0.0338	6.81	-0.16	0.318	0.998	-0.17	0.328	0.996	-0.11	0.524	1	0.46	0.00484	0.0313	0.47	0.00934	0.0585	-0.703893	0.00266536	0.0138294	-0.274153	0.112564	0.407205
hsa-miR-33a-3p	5.84	-0.09	0.36	0.58	-0.08	0.393	0.583	6.02	0	0.973	0.998	0.01	0.934	0.996	-0.01	0.928	1	0.8	0.379	0.582	0.78	0.353	0.59	0.38632	0.0329058	0.0977787	-0.178097	0.0732603	0.34646
hsa-miR-33a-5p	9.05	0.03	0.806	0.893	-0.02	0.865	0.926	9.35	0.19	0.212	0.998	0.24	0.126	0.996	0.21	0.28	1	1.05	0.844	0.918	1.21	0.434	0.669	-0.0418417	0.841591	0.906482	-0.0106915	0.945192	0.979913
hsa-miR-33b-3p	2.7	-0.05	0.726	0.844	-0.1	0.49	0.66	3.68	0.04	0.707	0.998	0.04	0.747	0.996	0.07	0.668	1	0.89	0.611	0.764	0.94	0.813	0.898	0.0477738	0.886126	0.938859	-0.0585102	0.616179	0.840101
hsa-miR-33b-5p	10.22	0.24	0.298	0.529	0.28	0.204	0.38	10.42	0.1	0.727	0.998	0.11	0.707	0.996	0.18	0.581	1	1.39	0.195	0.384	1.34	0.262	0.499	0.784935	0.066837	0.157223	0.182563	0.481203	0.757234
hsa-miR-340-3p	9.54	0.39	0.000168	0.00524	0.43	1.25e-05	0.000473	9.65	0.13	0.154	0.998	0.13	0.16	0.996	0.09	0.418	1	7.15	2.71e-05	0.00205	7	0.000102	0.007	0.987734	5.70765e-06	0.000225328	0.280497	0.00915293	0.138727
hsa-miR-340-5p	14.01	0.09	0.484	0.689	-0.01	0.899	0.948	13.69	0.03	0.824	0.998	0.06	0.666	0.996	-0.03	0.841	1	0.98	0.936	0.969	1.31	0.325	0.566	-0.17656	0.477437	0.62737	0.0319085	0.802882	0.931056
hsa-miR-342-3p	12.52	-0.17	0.0143	0.0791	-0.18	0.00437	0.0268	12.57	-0.11	0.0909	0.998	-0.11	0.0922	0.996	-0.09	0.298	1	0.28	0.00125	0.0133	0.24	0.00083	0.0166	-0.284031	0.0369584	0.106873	-0.143425	0.0482873	0.291178
hsa-miR-342-5p	7.4	0.05	0.4	0.616	0.04	0.464	0.642	7.38	-0.04	0.6	0.998	-0.02	0.805	0.996	-0.02	0.832	1	1.14	0.58	0.738	1.17	0.544	0.75	0.209137	0.106927	0.218253	0.00137859	0.984969	0.993641
hsa-miR-345-5p	10.39	0.2	0.0116	0.069	0.26	0.000879	0.00839	10.45	0.08	0.305	0.998	0.09	0.294	0.996	0.12	0.228	1	2.87	0.00118	0.0133	2.6	0.0052	0.0427	0.539537	0.00187574	0.0105134	0.186178	0.0215232	0.204337
hsa-miR-346	8.26	-0.11	0.113	0.289	-0.14	0.0293	0.1	8.24	0.03	0.7	0.998	0.05	0.548	0.996	0	0.998	1	0.61	0.0464	0.148	0.7	0.174	0.384	-0.0908349	0.533851	0.681768	-0.139921	0.051855	0.296261
hsa-miR-34a-3p	4.73	-0.12	0.277	0.505	-0.02	0.851	0.92	5.37	0.21	0.0334	0.998	0.18	0.061	0.996	0.18	0.0672	1	1.09	0.732	0.845	0.9	0.716	0.844	0.404226	0.081565	0.182867	-0.107619	0.321999	0.631479
hsa-miR-34a-5p	10.82	-0.24	0.0258	0.115	-0.09	0.412	0.597	11	0.3	0.045	0.998	0.24	0.097	0.996	0.36	0.0317	1	0.93	0.781	0.881	0.58	0.0792	0.239	0.306319	0.108599	0.220108	-0.129026	0.299935	0.607905
hsa-miR-34b-3p	5.19	-0.04	0.867	0.923	-0.02	0.932	0.966	5.37	-0.15	0.473	0.998	-0.17	0.454	0.996	0.02	0.937	1	0.91	0.712	0.831	0.88	0.643	0.807	0.646905	0.105496	0.217705	-0.105174	0.601065	0.830695
hsa-miR-34b-5p	6.44	-0.15	0.467	0.681	-0.13	0.485	0.656	6.38	0.01	0.96	0.998	0.01	0.981	0.996	0.23	0.401	1	0.84	0.495	0.673	0.85	0.549	0.755	0.563008	0.121086	0.237464	-0.264144	0.216983	0.542756
hsa-miR-34c-3p	5.53	0.4	0.0462	0.168	0.44	0.017	0.0689	5.7	-0.1	0.642	0.998	-0.12	0.615	0.996	0.06	0.819	1	1.75	0.0373	0.125	1.61	0.0895	0.258	1.06827	0.00373168	0.018415	0.286686	0.164242	0.473435
hsa-miR-34c-5p	9.29	-0.13	0.563	0.747	-0.12	0.577	0.738	9.06	-0.16	0.599	0.998	-0.17	0.588	0.996	0.08	0.81	1	0.83	0.46	0.647	0.83	0.482	0.703	0.523956	0.168112	0.29872	-0.256736	0.334016	0.637157
hsa-miR-3605-3p	6.01	0.14	0.122	0.303	0.17	0.0524	0.146	6.01	0	0.989	0.998	0	0.976	0.996	-0.03	0.807	1	1.55	0.0756	0.198	1.42	0.169	0.38	0.268941	0.122515	0.238721	0.147268	0.142862	0.444241
hsa-miR-3605-5p	5.06	-0.13	0.199	0.4	-0.11	0.23	0.413	5.24	-0.02	0.807	0.998	0	0.997	0.999	-0.03	0.799	1	0.75	0.229	0.426	0.75	0.257	0.491	0.450794	0.00740881	0.0324986	-0.213335	0.05538	0.306616
hsa-miR-3607-3p	8.49	0.29	0.0217	0.104	0.38	0.00199	0.0146	9	0.11	0.3	0.998	0.08	0.446	0.996	0.04	0.767	1	2.68	0.00284	0.0224	2.3	0.011	0.0647	0.982481	0.00089292	0.00596155	0.2288	0.017647	0.186319
hsa-miR-3607-5p	2.98	-0.31	0.0468	0.169	-0.27	0.0662	0.172	3.94	0.04	0.8	0.998	0	0.98	0.996	-0.06	0.765	1	0.64	0.0826	0.21	0.61	0.0656	0.213	-1.25692	0.000127008	0.00152529	0.0106576	0.935545	0.975287
hsa-miR-3609	3	-0.08	0.511	0.705	-0.11	0.331	0.526	3.81	-0.09	0.373	0.998	-0.11	0.292	0.996	-0.09	0.497	1	0.7	0.188	0.372	0.68	0.221	0.444	-0.731904	0.00703287	0.0311505	0.0700565	0.426293	0.716356
hsa-miR-361-3p	10.45	0.08	0.122	0.303	0.09	0.0538	0.149	10.36	0.04	0.444	0.998	0.03	0.614	0.996	0.03	0.638	1	1.84	0.0221	0.0903	1.61	0.0765	0.235	-0.00571526	0.958968	0.971189	0.141157	0.0100955	0.144199
hsa-miR-361-5p	11.08	0.18	0.00132	0.0171	0.17	0.000714	0.00722	11.12	0	0.931	0.998	0	0.942	0.996	-0.01	0.883	1	3.5	0.00125	0.0133	3.32	0.00279	0.0304	0.204249	0.0546115	0.137742	0.147877	0.0366566	0.26208
hsa-miR-3611	3.61	0.08	0.563	0.747	0.1	0.477	0.65	4.39	0	0.992	0.998	0	0.977	0.996	0.08	0.63	1	1.19	0.5	0.676	1.14	0.626	0.798	-0.44025	0.0820377	0.183473	0.183116	0.217682	0.543008
hsa-miR-3612	3.19	-0.26	0.141	0.323	-0.15	0.343	0.536	4.04	-0.01	0.956	0.998	-0.01	0.927	0.996	-0.02	0.914	1	0.78	0.33	0.535	0.67	0.141	0.338	0.684236	0.0399246	0.112455	-0.300036	0.0596358	0.31522
hsa-miR-3613-3p	4.79	-0.3	0.0742	0.224	-0.23	0.132	0.279	5.24	-0.24	0.207	0.998	-0.31	0.0958	0.996	-0.12	0.58	1	0.64	0.075	0.198	0.55	0.0246	0.111	-0.171155	0.55883	0.699886	-0.192687	0.302343	0.61006
hsa-miR-3613-5p	7.44	-0.07	0.695	0.822	-0.06	0.713	0.825	7.65	0.05	0.831	0.998	0.08	0.771	0.996	0.16	0.615	1	0.94	0.785	0.883	0.95	0.848	0.918	0.433264	0.157207	0.285488	-0.182204	0.457488	0.74311
hsa-miR-3615	6.85	-0.04	0.837	0.908	-0.09	0.607	0.754	6.69	0.19	0.381	0.998	0.2	0.38	0.996	0.31	0.21	1	0.94	0.794	0.888	1.02	0.943	0.973	-0.0575891	0.846877	0.910017	-0.0647795	0.772231	0.917397
hsa-miR-3617-5p	2.75	-0.03	0.893	0.937	-0.16	0.407	0.591	3.69	0.24	0.187	0.998	0.28	0.143	0.996	0.35	0.116	1	0.92	0.727	0.842	1.09	0.721	0.846	-0.374511	0.318658	0.483848	-0.106924	0.560204	0.799789
hsa-miR-362-3p	3.98	-0.26	0.0493	0.175	-0.29	0.0199	0.0767	4.73	-0.01	0.932	0.998	0.02	0.887	0.996	0.07	0.643	1	0.58	0.0361	0.123	0.64	0.0891	0.257	-0.315339	0.175452	0.308145	-0.261107	0.0742946	0.349531
hsa-miR-362-5p	6.66	-0.58	2.24e-05	0.00156	-0.59	3.68e-06	0.000183	6.72	0.1	0.51	0.998	0.05	0.749	0.996	0.2	0.28	1	0.3	0.00024	0.00536	0.27	0.0003	0.0105	-1.03278	1.40558e-05	0.000364648	-0.378641	0.0127464	0.154946
hsa-miR-3620-3p	3.12	-0.13	0.335	0.563	-0.21	0.0897	0.216	3.93	-0.1	0.389	0.998	-0.09	0.461	0.996	-0.1	0.493	1	0.61	0.0544	0.165	0.71	0.21	0.429	-0.261418	0.18963	0.327347	-0.152055	0.281376	0.604032
hsa-miR-3620-5p	3.04	-0.07	0.622	0.786	-0.11	0.406	0.591	3.83	-0.03	0.815	0.998	0	0.984	0.996	-0.09	0.593	1	0.83	0.413	0.611	0.91	0.7	0.84	-0.198513	0.338774	0.501073	-0.0880094	0.530465	0.780877
hsa-miR-3622a-3p	2.88	-0.08	0.589	0.765	-0.02	0.885	0.937	3.85	-0.01	0.946	0.998	-0.04	0.763	0.996	0	0.98	1	0.97	0.892	0.946	0.87	0.533	0.742	0.205642	0.342713	0.503534	-0.00303958	0.983004	0.993641
hsa-miR-3622a-5p	3.12	-0.24	0.12	0.301	-0.15	0.302	0.5	3.96	0.22	0.132	0.998	0.14	0.279	0.996	0.22	0.216	1	0.9	0.635	0.784	0.76	0.273	0.507	-0.682046	0.0266367	0.0827997	0.0408714	0.753525	0.906227
hsa-miR-363-3p	11.02	0.29	0.000306	0.00731	0.3	5.6e-05	0.0013	11.17	0.15	0.0667	0.998	0.16	0.052	0.996	0.26	0.00594	0.772	5.3	7.94e-05	0.00343	5.13	0.000139	0.00721	0.628477	0.000198326	0.00202337	0.209633	0.0127984	0.154946
hsa-miR-3648	2.31	-0.27	0.199	0.4	-0.36	0.0683	0.177	NA	NA	NA	NA	NA	NA	NA	NA	NA	NA	0.64	0.136	0.295	0.71	0.287	0.524	-1.65663	0.000219546	0.00221498	0.0297274	0.847989	0.93987
hsa-miR-3651	3.14	0.07	0.672	0.813	0.04	0.791	0.877	3.98	-0.04	0.732	0.998	-0.04	0.758	0.996	-0.06	0.616	1	1.04	0.884	0.942	1.09	0.734	0.853	-0.315569	0.311268	0.475811	0.0971375	0.50548	0.768803
hsa-miR-3653	4.24	0.05	0.721	0.841	0.04	0.783	0.873	4.85	0.14	0.215	0.998	0.14	0.237	0.996	0.3	0.0233	1	1.16	0.551	0.713	1.22	0.477	0.699	-0.0492998	0.873902	0.932436	0.100213	0.396792	0.69286
hsa-miR-3656	3.13	-0.25	0.416	0.631	-0.21	0.451	0.633	3.75	-0.09	0.696	0.998	-0.15	0.511	0.996	0.09	0.719	1	0.8	0.396	0.596	0.76	0.315	0.555	-1.32056	0.0125064	0.048118	0.148498	0.593742	0.823081
hsa-miR-365a-3p	6.42	0.17	0.629	0.786	0.29	0.393	0.583	6.65	0.01	0.988	0.998	-0.15	0.751	0.996	-0.18	0.751	1	1.22	0.424	0.618	1.1	0.706	0.842	-0.860967	0.139974	0.260443	0.642972	0.141399	0.444095
hsa-miR-365a-5p	3.37	-0.04	0.735	0.85	-0.08	0.481	0.652	4.12	0.13	0.302	0.998	0.11	0.399	0.996	0.2	0.225	1	0.93	0.739	0.851	0.99	0.969	0.986	-0.471885	0.0233532	0.0744025	0.0588201	0.663797	0.863809
hsa-miR-365b-3p	6.42	0.17	0.629	0.786	0.29	0.393	0.583	6.65	0.01	0.988	0.998	-0.15	0.751	0.996	-0.18	0.751	1	1.22	0.424	0.618	1.1	0.706	0.842	-0.860967	0.139974	0.260443	0.642972	0.141399	0.444095
hsa-miR-365b-5p	2.59	0.01	0.951	0.971	-0.01	0.962	0.976	NA	NA	NA	NA	NA	NA	NA	NA	NA	NA	0.91	0.709	0.829	0.89	0.66	0.811	-0.499216	0.0640478	0.15385	0.0526299	0.681484	0.869927
hsa-miR-3660	2.59	0.44	0.00461	0.0364	0.45	0.00177	0.0137	3.63	0.09	0.502	0.998	0.12	0.402	0.996	0.06	0.724	1	2.22	0.00374	0.0269	2.2	0.00521	0.0427	0.995526	0.000430356	0.00355239	0.222687	0.144483	0.447749
hsa-miR-3661	2.45	0.1	0.538	0.728	-0.02	0.917	0.958	NA	NA	NA	NA	NA	NA	NA	NA	NA	NA	0.96	0.863	0.933	1.18	0.55	0.755	-0.274374	0.390553	0.551512	-0.02019	0.878805	0.951079
hsa-miR-3663-3p	2.64	0.1	0.491	0.693	0.07	0.579	0.74	NA	NA	NA	NA	NA	NA	NA	NA	NA	NA	1.08	0.755	0.862	1.1	0.716	0.844	-0.332231	0.251742	0.405287	0.11122	0.379048	0.681535
hsa-miR-3677-3p	3.61	-0.19	0.0994	0.268	-0.3	0.00855	0.0441	4.24	-0.11	0.314	0.998	-0.08	0.451	0.996	-0.04	0.756	1	0.39	0.00373	0.0269	0.47	0.0248	0.111	-0.807851	0.000157001	0.0017385	-0.140315	0.218455	0.543444
hsa-miR-3681-5p	4	-0.29	0.031	0.13	-0.31	0.0143	0.0602	4.43	0.21	0.0688	0.998	0.17	0.135	0.996	0.12	0.241	1	0.67	0.0938	0.229	0.66	0.119	0.308	-0.57195	0.0288612	0.0876455	-0.122088	0.290826	0.606652
hsa-miR-3687	4.03	0.2	0.555	0.743	0.07	0.827	0.903	4.14	-0.12	0.627	0.998	-0.18	0.452	0.996	0.16	0.53	1	1.02	0.944	0.973	1.1	0.734	0.853	-2.56267	8.5619e-05	0.00117791	0.638956	0.0216034	0.204337
hsa-miR-3688-3p	2.97	0.18	0.199	0.4	0.22	0.0846	0.207	3.85	-0.21	0.0783	0.998	-0.2	0.0935	0.996	-0.24	0.114	1	1.32	0.279	0.487	1.17	0.558	0.763	0.362379	0.180583	0.315933	0.147787	0.216113	0.542074
hsa-miR-369-3p	9.26	0.08	0.329	0.558	0.07	0.335	0.53	9.1	0.08	0.47	0.998	0.11	0.329	0.996	-0.03	0.811	1	1.33	0.256	0.464	1.37	0.217	0.439	0.211145	0.131233	0.251392	0.0286072	0.795596	0.927759
hsa-miR-369-5p	9.29	0.45	1.9e-05	0.00148	0.5	7.4e-07	8.39e-05	9.32	0.2	0.0863	0.998	0.2	0.0992	0.996	0.1	0.438	1	6.44	1.5e-05	0.00194	5.56	7.08e-05	0.00633	0.926135	2.79434e-06	0.00015403	0.401242	0.00191818	0.085616
hsa-miR-3690	3.22	0.42	0.0122	0.0712	0.38	0.0141	0.0597	4.27	-0.37	0.013	0.998	-0.38	0.0144	0.996	-0.31	0.065	1	1.44	0.135	0.294	1.41	0.173	0.384	0.391784	0.207121	0.349564	0.242978	0.130811	0.433222
hsa-miR-3691-5p	2.68	-0.3	0.0394	0.154	-0.29	0.0274	0.0972	NA	NA	NA	NA	NA	NA	NA	NA	NA	NA	0.58	0.0345	0.119	0.56	0.0345	0.135	-0.810543	0.0145968	0.0548824	-0.131843	0.206822	0.532889
hsa-miR-370-3p	9.31	-0.1	0.322	0.555	-0.17	0.091	0.217	9.23	0.06	0.508	0.998	0.06	0.544	0.996	0.03	0.748	1	0.64	0.14	0.299	0.72	0.338	0.578	-0.787625	0.000248851	0.00240379	0.0430747	0.61387	0.839448
hsa-miR-370-5p	5.15	0.06	0.505	0.7	0.07	0.396	0.586	5.34	0.08	0.288	0.998	0.06	0.462	0.996	0	0.972	1	1.35	0.243	0.445	1.3	0.326	0.566	0.0726507	0.692783	0.807506	0.0968156	0.214648	0.53989
hsa-miR-371a-5p	2.3	-0.5	0.0433	0.163	-0.63	0.00776	0.0409	3.42	-0.1	0.645	0.998	0.01	0.966	0.996	0.02	0.951	1	0.47	0.0106	0.0556	0.57	0.0631	0.205	0.108623	0.803312	0.885203	-0.660206	0.00791924	0.136535
hsa-miR-372-3p	2.33	-0.57	0.0384	0.152	-0.68	0.00889	0.0448	3.48	-0.2	0.356	0.998	-0.1	0.636	0.996	0	0.997	1	0.43	0.00887	0.0479	0.52	0.0387	0.147	0.266881	0.535422	0.682004	-0.764244	0.00861305	0.138727
hsa-miR-373-3p	2.45	-0.58	0.0426	0.162	-0.66	0.0137	0.0595	NA	NA	NA	NA	NA	NA	NA	NA	NA	NA	0.55	0.031	0.112	0.63	0.109	0.293	0.135872	0.79514	0.879414	-0.708731	0.00908367	0.138727
hsa-miR-374a-3p	10.27	0.03	0.789	0.883	0.01	0.933	0.966	10.01	0.14	0.431	0.998	0.19	0.283	0.996	0.12	0.577	1	1.07	0.761	0.867	1.18	0.497	0.716	0.284567	0.172409	0.30516	-0.0908179	0.558091	0.798056
hsa-miR-374a-5p	9.55	0.15	0.133	0.318	0.16	0.0856	0.209	9.53	0.01	0.939	0.998	0.01	0.917	0.996	0.08	0.621	1	1.53	0.0973	0.235	1.48	0.134	0.329	0.20562	0.272469	0.429022	0.131423	0.306729	0.613458
hsa-miR-374b-3p	7.42	0.19	0.0377	0.151	0.2	0.0172	0.0691	7.35	0.1	0.283	0.998	0.12	0.222	0.996	0.02	0.844	1	2.25	0.0143	0.0676	2.64	0.00864	0.056	0.724443	5.14258e-05	0.00080508	0.0474731	0.626338	0.845044
hsa-miR-374b-5p	9.79	-0.04	0.746	0.856	-0.01	0.927	0.964	9.65	-0.06	0.716	0.998	-0.06	0.727	0.996	0.03	0.877	1	0.95	0.829	0.906	0.87	0.591	0.78	0.224608	0.26585	0.422013	-0.0895877	0.521418	0.779005
hsa-miR-375	8.48	0.05	0.653	0.803	0.05	0.607	0.754	8.14	0.17	0.275	0.998	0.21	0.173	0.996	0.21	0.273	1	1.22	0.412	0.611	1.26	0.372	0.609	0.395394	0.0757245	0.171895	-0.0379539	0.742011	0.897728
hsa-miR-376a-2-5p	2.89	-0.07	0.634	0.789	-0.08	0.572	0.733	3.71	0.02	0.818	0.998	0.03	0.781	0.996	-0.03	0.829	1	0.9	0.65	0.791	0.93	0.778	0.875	-0.496531	0.0510655	0.132101	0.00235757	0.986506	0.993641
hsa-miR-376a-3p	4.97	-0.24	0.0183	0.0907	-0.27	0.00527	0.0313	5.31	-0.1	0.352	0.998	-0.14	0.234	0.996	-0.21	0.0963	1	0.46	0.00439	0.0302	0.48	0.00941	0.0585	-0.361663	0.0251523	0.0784822	-0.177107	0.147077	0.449649
hsa-miR-376a-5p	9.66	0.21	0.0463	0.168	0.24	0.0158	0.0651	9.67	0.03	0.764	0.998	0.06	0.549	0.996	-0.12	0.268	1	1.91	0.0199	0.084	1.93	0.026	0.114	0.688604	0.00193469	0.0107773	0.0878097	0.420753	0.71144
hsa-miR-376b-3p	5.57	-0.04	0.683	0.822	-0.04	0.627	0.771	5.99	0.09	0.41	0.998	0.1	0.404	0.996	0.04	0.738	1	0.95	0.822	0.905	0.95	0.842	0.913	0.083594	0.606281	0.739924	-0.0692954	0.574648	0.81141
hsa-miR-376b-5p	NA	NA	NA	NA	NA	NA	NA	3.74	-0.03	0.788	0.998	0.02	0.901	0.996	0.05	0.727	1	NA	NA	NA	NA	NA	NA	1.34313	1.80155e-05	0.000398978	0.265167	0.0969671	0.387358
hsa-miR-376c-3p	7.68	-0.41	0.000404	0.00876	-0.38	0.000544	0.00624	7.89	0.15	0.192	0.998	0.15	0.234	0.996	0.1	0.434	1	0.4	0.00506	0.0322	0.4	0.00782	0.0529	-0.293038	0.0940299	0.199484	-0.375355	0.0216039	0.204337
hsa-miR-376c-5p	2.45	0.55	0.00178	0.0217	0.53	0.00114	0.00976	3.78	0	0.969	0.998	0.05	0.686	0.996	0.08	0.6	1	2.13	0.00486	0.0313	2.15	0.00628	0.0475	1.3175	9.84107e-05	0.00125404	0.244508	0.136411	0.439427
hsa-miR-377-3p	8.32	-0.12	0.146	0.331	-0.1	0.187	0.356	8.46	0.09	0.282	0.998	0.08	0.345	0.996	0.06	0.583	1	0.77	0.294	0.498	0.71	0.203	0.422	-0.0706578	0.635708	0.764993	-0.0953518	0.326609	0.63447
hsa-miR-377-5p	8.49	-0.31	0.000194	0.00547	-0.34	1.8e-05	0.000583	8.31	0.02	0.822	0.998	0.02	0.84	0.996	-0.04	0.734	1	0.29	0.000149	0.00492	0.3	0.00055	0.0148	-0.662653	4.20442e-05	0.000720304	-0.217726	0.0253271	0.216597
hsa-miR-378a-3p	11.91	-0.12	0.18	0.38	-0.11	0.172	0.336	11.68	0.06	0.535	0.998	0.01	0.889	0.996	0.06	0.588	1	0.75	0.243	0.446	0.7	0.184	0.397	-0.441978	0.0210827	0.0709005	0.0090078	0.916574	0.963251
hsa-miR-378a-5p	6.12	-0.08	0.483	0.689	-0.11	0.301	0.5	6.33	-0.25	0.0277	0.998	-0.24	0.0414	0.996	-0.28	0.0626	1	0.65	0.093	0.229	0.68	0.144	0.342	-0.191819	0.363644	0.526981	-0.105854	0.357621	0.66
hsa-miR-378c	5.27	-0.76	0.00593	0.0437	-0.77	0.00292	0.0199	5.41	0.3	0.331	0.998	0.31	0.33	0.996	0.36	0.314	1	0.56	0.0219	0.0901	0.6	0.0498	0.175	-0.418585	0.406651	0.568936	-0.799136	0.00688387	0.135002
hsa-miR-378d	4.93	-0.11	0.404	0.619	-0.16	0.214	0.391	5.25	0.22	0.0905	0.998	0.25	0.0549	0.996	0.24	0.08	1	0.85	0.493	0.672	0.98	0.934	0.973	0.0167466	0.949493	0.969999	-0.143039	0.276618	0.603904
hsa-miR-379-3p	6.74	0.21	0.0152	0.0821	0.21	0.0091	0.0454	6.73	0.1	0.231	0.998	0.11	0.197	0.996	-0.02	0.842	1	2.47	0.00516	0.0323	2.34	0.00688	0.0495	0.282669	0.0400032	0.112455	0.178782	0.103422	0.396231
hsa-miR-379-5p	9.06	-0.2	0.0891	0.251	-0.23	0.0359	0.113	9.01	0.17	0.186	0.998	0.15	0.265	0.996	0.11	0.456	1	0.64	0.101	0.242	0.64	0.143	0.341	-0.773486	0.000336007	0.0030619	-0.0132721	0.911391	0.9632
hsa-miR-380-3p	7.94	0.45	2.74e-05	0.00158	0.46	3.83e-06	0.000183	8.19	0.12	0.319	0.998	0.14	0.254	0.996	-0.06	0.565	1	4.33	5.81e-05	0.00285	4.1	0.000146	0.00721	0.793066	1.551e-05	0.000385672	0.344923	0.0153582	0.176522
hsa-miR-380-5p	4.51	-0.9	2.18e-07	6.59e-05	-0.86	1.12e-07	4.55e-05	4.94	0.09	0.461	0.998	0.07	0.594	0.996	0.16	0.272	1	0.18	3.35e-05	0.00219	0.16	7.27e-05	0.00633	-0.939824	0.000594727	0.00439034	-0.68526	0.000849581	0.0795982
hsa-miR-381-3p	12.88	0.32	0.00295	0.028	0.33	0.00102	0.00905	12.79	0.1	0.254	0.998	0.08	0.354	0.996	-0.07	0.435	1	3.3	0.00128	0.0133	2.71	0.00685	0.0495	0.303735	0.132604	0.25295	0.342229	0.00741544	0.136197
hsa-miR-381-5p	4.62	0.15	0.149	0.333	0.23	0.021	0.0798	5.27	-0.02	0.832	0.998	-0.04	0.592	0.996	-0.09	0.358	1	1.89	0.0351	0.121	1.53	0.178	0.389	0.898482	7.08346e-05	0.00100497	0.0755979	0.384068	0.68629
hsa-miR-382-3p	7.74	-0.29	0.00197	0.0229	-0.29	0.000732	0.0073	7.54	0.08	0.376	0.998	0.08	0.384	0.996	0.04	0.698	1	0.42	0.00384	0.0273	0.43	0.00706	0.0504	-0.434544	0.00972013	0.0392261	-0.221663	0.0461884	0.291178
hsa-miR-382-5p	9.22	-0.43	3.55e-05	0.00179	-0.48	1.83e-06	0.000111	8.97	-0.03	0.744	0.998	-0.03	0.754	0.996	0.03	0.832	1	0.18	4.96e-05	0.00281	0.18	0.000108	0.007	-0.721462	9.71183e-05	0.00125404	-0.34405	0.00431709	0.112772
hsa-miR-383-3p	3.52	-0.15	0.214	0.423	-0.13	0.22	0.398	4.3	-0.09	0.346	0.998	-0.13	0.186	0.996	-0.1	0.419	1	0.68	0.132	0.289	0.62	0.0782	0.237	-0.489407	0.0217143	0.0719542	-0.00585318	0.960233	0.985084
hsa-miR-383-5p	9.18	0.38	0.00054	0.0103	0.34	0.000704	0.00722	9.04	0.13	0.408	0.998	0.14	0.405	0.996	0.14	0.404	1	2.56	0.000937	0.012	2.76	0.000627	0.0151	0.453467	0.00818578	0.0347322	0.331112	0.0254307	0.216597
hsa-miR-3909	6.72	0.33	0.000451	0.00947	0.39	2.03e-05	0.000595	6.89	0.11	0.22	0.998	0.12	0.207	0.996	0.05	0.598	1	4.01	0.000112	0.00423	3.55	0.0005	0.0144	0.713563	6.2468e-05	0.000914854	0.283809	0.01028	0.144199
hsa-miR-3912-3p	6.44	0.31	0.000575	0.0104	0.34	6.99e-05	0.00147	6.55	-0.04	0.66	0.998	-0.01	0.908	0.996	-0.08	0.475	1	2.71	0.000811	0.011	2.7	0.00247	0.0286	0.741755	8.7296e-05	0.00118306	0.179945	0.0299154	0.230196
hsa-miR-3913-5p	3.76	-0.21	0.0674	0.21	-0.23	0.0313	0.104	4.28	0.06	0.575	0.998	0.04	0.708	0.996	0.17	0.119	1	0.63	0.0661	0.185	0.65	0.102	0.283	-0.803656	0.00082786	0.00567051	-0.0733297	0.471766	0.751515
hsa-miR-3917	2.45	0.1	0.545	0.733	0.12	0.451	0.633	NA	NA	NA	NA	NA	NA	NA	NA	NA	NA	1.32	0.289	0.493	1.25	0.407	0.642	-0.251067	0.449105	0.608308	0.197495	0.183763	0.503424
hsa-miR-3919	2.45	0.25	0.127	0.31	0.25	0.101	0.233	NA	NA	NA	NA	NA	NA	NA	NA	NA	NA	1.37	0.203	0.392	1.38	0.226	0.45	-0.201677	0.506532	0.656107	0.199633	0.163581	0.473435
hsa-miR-3928-3p	4.01	-0.33	0.00258	0.0263	-0.39	0.000226	0.00316	4.4	-0.07	0.416	0.998	-0.09	0.335	0.996	-0.11	0.258	1	0.32	0.000615	0.00932	0.33	0.00143	0.0215	-0.945337	0.000156395	0.0017385	-0.174856	0.0468211	0.291178
hsa-miR-3938	3.58	-0.05	0.747	0.856	-0.08	0.558	0.722	4.26	0.19	0.192	0.998	0.17	0.263	0.996	0.14	0.465	1	0.97	0.887	0.943	1	0.986	0.99	-0.991297	0.00065109	0.00469198	0.1605	0.207547	0.532889
hsa-miR-3940-3p	3.26	0	0.984	0.99	0.05	0.765	0.863	4.09	0.06	0.602	0.998	0.05	0.661	0.996	0.1	0.46	1	1.11	0.688	0.815	1.02	0.942	0.973	0.0536576	0.809854	0.890251	0.0288291	0.875986	0.951079
hsa-miR-3943	7.02	-0.36	0.000504	0.00994	-0.36	0.000218	0.00309	6.98	-0.17	0.111	0.998	-0.18	0.0994	0.996	-0.12	0.356	1	0.29	0.000242	0.00536	0.27	0.000301	0.0105	-0.611429	0.000560029	0.00420253	-0.261738	0.0403961	0.279296
hsa-miR-409-3p	12.21	-0.24	0.0392	0.154	-0.31	0.00533	0.0314	11.75	-0.04	0.745	0.998	-0.03	0.788	0.996	-0.11	0.437	1	0.47	0.00939	0.05	0.5	0.0315	0.131	-0.656661	0.00829157	0.0350174	-0.164753	0.139271	0.442162
hsa-miR-409-5p	9.39	0.23	0.374	0.59	0.44	0.0813	0.201	10.68	0.03	0.79	0.998	0.02	0.888	0.996	0.12	0.45	1	1.65	0.102	0.242	1.36	0.35	0.588	2.33489	0.000348927	0.00311175	-0.0627421	0.656047	0.859578
hsa-miR-410-3p	13.85	0.16	0.127	0.31	0.13	0.201	0.375	13.5	0.02	0.868	0.998	0.02	0.853	0.996	-0.1	0.438	1	1.38	0.208	0.396	1.48	0.125	0.316	0.0986919	0.60266	0.736494	0.155676	0.2285	0.550635
hsa-miR-410-5p	2.7	-0.39	0.0136	0.0758	-0.35	0.0184	0.0724	3.68	0.23	0.101	0.998	0.19	0.178	0.996	0.38	0.0128	1	0.7	0.119	0.269	0.64	0.0711	0.227	-0.0961412	0.732574	0.83987	-0.232274	0.0899513	0.377493
hsa-miR-411-3p	7.8	0.23	0.013	0.0732	0.27	0.00266	0.0183	7.81	0.12	0.194	0.998	0.1	0.279	0.996	0.03	0.766	1	2.88	0.00254	0.0205	2.34	0.0116	0.0668	0.24856	0.104899	0.216966	0.279449	0.0234697	0.213105
hsa-miR-411-5p	14.02	0.44	0.000602	0.0105	0.49	6.39e-05	0.00138	13.79	0.21	0.0816	0.998	0.22	0.0823	0.996	0.04	0.739	1	5.01	0.00024	0.00536	4.19	0.00108	0.0185	0.776859	0.000392635	0.00336333	0.406964	0.0111166	0.144199
hsa-miR-412-5p	5.62	-0.64	0.073	0.222	-0.63	0.0593	0.159	5.59	0.01	0.987	0.998	-0.04	0.93	0.996	-0.16	0.723	1	0.64	0.0734	0.197	0.67	0.132	0.326	-1.39765	0.0174433	0.0628514	-0.345445	0.389483	0.690724
hsa-miR-421	10.98	0.39	7.89e-05	0.00311	0.34	0.000196	0.00296	10.69	-0.04	0.725	0.998	-0.03	0.788	0.996	-0.08	0.495	1	2.75	0.00127	0.0133	3.41	0.000408	0.0128	0.455147	0.0113686	0.0444945	0.324599	0.00434695	0.112772
hsa-miR-423-3p	12.73	0.32	6.62e-06	0.000858	0.34	3.34e-07	4.55e-05	12.63	0.07	0.336	0.998	0.08	0.262	0.996	0.06	0.457	1	6.55	9.9e-06	0.0015	6.04	2.86e-05	0.00633	0.614691	1.06857e-05	0.000335542	0.269604	0.00179028	0.085616
hsa-miR-423-5p	11.19	0	0.982	0.989	0.03	0.688	0.807	10.96	0.13	0.185	0.998	0.15	0.139	0.996	0.18	0.157	1	1.2	0.471	0.656	1.1	0.721	0.846	0.0993621	0.539735	0.682368	0.0434863	0.705275	0.883297
hsa-miR-424-3p	5.02	0.5	1.1e-05	0.0011	0.49	3.13e-06	0.000167	5.28	-0.15	0.149	0.998	-0.15	0.143	0.996	-0.14	0.258	1	3.05	0.000415	0.00752	2.87	0.00102	0.0177	0.667376	0.0019948	0.0108477	0.395328	0.000716902	0.0795982
hsa-miR-424-5p	7.92	0.09	0.438	0.653	0.04	0.747	0.848	8.05	-0.04	0.818	0.998	-0.01	0.96	0.996	0.09	0.651	1	1.05	0.832	0.906	1.18	0.496	0.716	0.396577	0.0545902	0.137742	-0.081524	0.567386	0.807438
hsa-miR-425-3p	8.04	-0.3	0.00156	0.0194	-0.34	0.000214	0.00309	7.99	-0.11	0.199	0.998	-0.11	0.197	0.996	-0.08	0.462	1	0.24	0.000375	0.00723	0.24	0.000639	0.0151	-0.617795	0.000490953	0.0039104	-0.210621	0.0413936	0.280488
hsa-miR-425-5p	11.5	0.01	0.751	0.858	0.02	0.668	0.794	11.34	-0.02	0.738	0.998	-0.02	0.789	0.996	0	0.957	1	1.08	0.741	0.851	1	0.993	0.993	0.0307793	0.764121	0.86376	0.0242094	0.678273	0.869927
hsa-miR-4254	2.81	-0.09	0.467	0.681	-0.2	0.111	0.248	3.84	0.03	0.704	0.998	0.03	0.703	0.996	0.08	0.41	1	0.68	0.147	0.311	0.82	0.485	0.705	-0.758012	0.00759341	0.0331481	-0.0442922	0.657861	0.859578
hsa-miR-4284	2.86	0.47	0.0579	0.19	0.37	0.104	0.238	3.98	0.07	0.696	0.998	0.09	0.649	0.996	0.33	0.107	1	1.52	0.105	0.248	1.61	0.0799	0.24	-0.474228	0.270749	0.428293	0.432417	0.0649331	0.325615
hsa-miR-4286	7.38	-0.34	0.0327	0.135	-0.33	0.0247	0.0904	7.65	-0.16	0.26	0.998	-0.17	0.251	0.996	0.02	0.883	1	0.5	0.0222	0.0903	0.48	0.0172	0.0858	-0.44982	0.0655993	0.155115	-0.261716	0.177475	0.495837
hsa-miR-429	4.74	0.02	0.872	0.923	0.04	0.733	0.836	5.15	-0.12	0.283	0.998	-0.1	0.357	0.996	-0.15	0.195	1	1	0.986	0.995	0.99	0.968	0.986	0.785195	0.010586	0.0417917	-0.11795	0.238199	0.564712
hsa-miR-431-3p	10.04	-0.15	0.099	0.267	-0.17	0.0477	0.138	9.79	-0.06	0.631	0.998	-0.06	0.602	0.996	-0.18	0.161	1	0.58	0.0371	0.125	0.61	0.0812	0.243	-0.318083	0.0857201	0.186928	-0.098864	0.331873	0.635739
hsa-miR-431-5p	5.58	-0.01	0.941	0.964	-0.08	0.551	0.715	5.58	-0.27	0.12	0.998	-0.26	0.151	0.996	-0.37	0.0642	1	0.77	0.288	0.493	0.89	0.635	0.806	0.386473	0.0804576	0.18083	-0.166516	0.356329	0.66
hsa-miR-432-3p	5.39	-0.2	0.0442	0.163	-0.2	0.0303	0.103	5.72	0.12	0.155	0.998	0.13	0.112	0.996	0.17	0.0807	1	0.64	0.0902	0.225	0.68	0.146	0.343	-0.283762	0.124389	0.240822	-0.150647	0.149972	0.453915
hsa-miR-432-5p	10.37	-0.29	0.00203	0.0233	-0.32	0.000329	0.00411	10.02	-0.1	0.221	0.998	-0.12	0.163	0.996	-0.12	0.224	1	0.31	0.000469	0.00802	0.3	0.000805	0.0166	-0.629444	0.00278453	0.0143657	-0.204455	0.0184827	0.192823
hsa-miR-4326	3.79	0.14	0.596	0.769	0.04	0.878	0.932	4.48	-0.07	0.773	0.998	-0.1	0.681	0.996	-0.07	0.806	1	1.02	0.939	0.969	1.12	0.652	0.811	-1.08456	0.0215331	0.0718825	0.288347	0.25924	0.589271
hsa-miR-433-3p	10.41	-0.23	0.00371	0.0315	-0.24	0.00119	0.0101	10.16	0.04	0.731	0.998	0.04	0.755	0.996	-0.02	0.849	1	0.47	0.00438	0.0302	0.48	0.0106	0.063	-0.37678	0.00605427	0.0273496	-0.172013	0.106468	0.401133
hsa-miR-433-5p	6.36	0.17	0.0912	0.255	0.13	0.142	0.294	6.39	-0.05	0.722	0.998	-0.01	0.939	0.996	-0.27	0.0689	1	1.36	0.207	0.396	1.5	0.108	0.29	0.410479	0.011158	0.0438591	0.0516089	0.686468	0.869927
hsa-miR-4421	2.98	-0.06	0.623	0.786	-0.15	0.208	0.383	3.86	-0.15	0.123	0.998	-0.13	0.195	0.996	-0.04	0.717	1	0.63	0.081	0.208	0.76	0.302	0.543	-0.224594	0.325103	0.489099	-0.120412	0.298311	0.606652
hsa-miR-4424	3.3	0.08	0.467	0.681	0.08	0.435	0.62	4.06	-0.04	0.663	0.998	-0.02	0.797	0.996	0	1	1	1.16	0.539	0.706	1.19	0.488	0.707	0.338614	0.0735472	0.169494	-0.00366096	0.971824	0.990655
hsa-miR-4433b-5p	2.55	0.03	0.855	0.916	0.01	0.943	0.968	3.66	0.02	0.876	0.998	0.03	0.845	0.996	-0.01	0.952	1	1.03	0.912	0.957	1.1	0.708	0.842	-0.322178	0.276611	0.431622	0.0462171	0.742504	0.897728
hsa-miR-4443	5.94	0.61	0.00192	0.0226	0.77	7.44e-05	0.00153	6.55	0.27	0.215	0.998	0.28	0.224	0.996	0.48	0.0459	1	3.78	0.000292	0.00603	3.38	0.00156	0.0216	1.56299	0.000130549	0.00153946	0.501128	0.00585259	0.128345
hsa-miR-4446-3p	4.9	-0.26	0.0417	0.16	-0.31	0.0123	0.0557	5.01	-0.2	0.095	0.998	-0.2	0.11	0.996	-0.32	0.0162	1	0.43	0.00476	0.0313	0.47	0.0137	0.0726	-0.823025	0.00128935	0.00785723	-0.135671	0.285129	0.604032
hsa-miR-4449	3.29	-0.36	0.15	0.335	-0.49	0.0395	0.121	3.74	0.2	0.285	0.998	0.2	0.313	0.996	0.29	0.206	1	0.62	0.0925	0.229	0.75	0.351	0.589	-1.53135	0.00169152	0.00979571	-0.0625396	0.772917	0.917397
hsa-miR-4454	8.33	-0.23	0.354	0.578	-0.08	0.74	0.844	8.95	-0.27	0.238	0.998	-0.34	0.139	0.996	-0.11	0.657	1	0.87	0.563	0.725	0.7	0.177	0.389	-0.345449	0.360563	0.523826	0.0356046	0.905629	0.9632
hsa-miR-4473	2.75	0.12	0.377	0.593	0.19	0.149	0.299	3.77	0.2	0.0717	0.998	0.19	0.104	0.996	0.23	0.129	1	1.65	0.0639	0.182	1.45	0.174	0.384	0.296641	0.338571	0.501073	0.148935	0.179847	0.497689
hsa-miR-448	4.08	0.04	0.815	0.899	-0.15	0.325	0.521	4.5	0	0.973	0.998	0.01	0.924	0.996	-0.16	0.224	1	0.8	0.354	0.556	1.11	0.713	0.844	-0.920628	0.000421476	0.00351101	0.00220477	0.987499	0.993641
hsa-miR-4484	3.31	-0.08	0.528	0.718	-0.14	0.252	0.441	4.18	0.14	0.231	0.998	0.17	0.157	0.996	0.28	0.0203	1	0.85	0.486	0.666	0.98	0.95	0.975	-0.416209	0.104213	0.21637	-0.0525535	0.664029	0.863809
hsa-miR-4485	6.78	0.27	0.385	0.602	0.21	0.46	0.64	6.61	-0.04	0.919	0.998	-0.08	0.823	0.996	0.01	0.99	1	1.17	0.509	0.683	1.19	0.499	0.716	-1.26114	0.0197465	0.0687848	0.597778	0.0876743	0.37729
hsa-miR-4488	3.26	-0.21	0.571	0.753	-0.29	0.397	0.586	3.84	-0.17	0.568	0.998	-0.26	0.4	0.996	-0.04	0.907	1	0.77	0.326	0.533	0.79	0.425	0.662	-2.59069	0.000125574	0.00152529	0.360996	0.271068	0.603258
hsa-miR-4492	4.22	-0.13	0.79	0.883	-0.19	0.675	0.798	4.4	-0.5	0.281	0.998	-0.6	0.206	0.996	-0.25	0.635	1	0.81	0.434	0.624	0.82	0.472	0.696	-2.96332	0.000316593	0.00293333	0.576754	0.244151	0.574324
hsa-miR-449a	4.31	0.3	0.063	0.201	0.34	0.0218	0.0819	4.85	-0.13	0.411	0.998	-0.15	0.382	0.996	-0.05	0.81	1	1.57	0.0723	0.196	1.39	0.206	0.427	0.365384	0.196013	0.335178	0.242368	0.137958	0.439529
hsa-miR-449b-5p	2.84	0.31	0.0164	0.0853	0.39	0.00189	0.0142	3.87	-0.02	0.864	0.998	-0.06	0.6	0.996	0.07	0.565	1	2.07	0.00703	0.0401	1.69	0.0565	0.193	0.614905	0.00545575	0.0252746	0.254663	0.0322911	0.244402
hsa-miR-449c-5p	3.9	0.42	0.0161	0.0847	0.53	0.00176	0.0137	4.58	0.03	0.807	0.998	0.02	0.911	0.996	0.13	0.389	1	2.3	0.00475	0.0313	1.84	0.0359	0.139	1.05264	0.000352985	0.00311175	0.257986	0.158726	0.469457
hsa-miR-4501	2.72	0.28	0.0785	0.233	0.29	0.0481	0.138	3.72	-0.18	0.163	0.998	-0.16	0.236	0.996	-0.27	0.0949	1	1.44	0.156	0.325	1.36	0.241	0.469	0.268346	0.337386	0.501073	0.209801	0.156947	0.467673
hsa-miR-4508	2.78	-0.48	0.0787	0.233	-0.53	0.0355	0.113	NA	NA	NA	NA	NA	NA	NA	NA	NA	NA	0.46	0.0298	0.109	0.37	0.0158	0.0809	-2.75397	1.0597e-06	8.01842e-05	0.103044	0.536663	0.785952
hsa-miR-450a-5p	6.8	0.38	0.00558	0.0426	0.35	0.00658	0.0364	7.3	0.03	0.829	0.998	0.07	0.628	0.996	-0.04	0.805	1	1.94	0.0132	0.0642	2.14	0.00658	0.0485	1.10869	7.67303e-05	0.00107186	0.0876085	0.527112	0.780877
hsa-miR-450b-5p	6.96	0.32	0.0218	0.104	0.25	0.0512	0.144	7.07	-0.08	0.621	0.998	-0.02	0.908	0.996	-0.21	0.245	1	1.5	0.104	0.246	1.76	0.0324	0.131	0.677572	0.00790257	0.0341292	0.0604845	0.68337	0.869927
hsa-miR-4516	3.8	-0.46	0.176	0.376	-0.57	0.0739	0.187	4.01	-0.39	0.131	0.998	-0.47	0.072	0.996	-0.26	0.342	1	0.54	0.0455	0.146	0.52	0.0506	0.175	-3.41489	2.71704e-07	3.52439e-05	0.210214	0.462623	0.746114
hsa-miR-451a	13.53	0.41	0.0228	0.105	0.44	0.00875	0.0446	13.66	-0.27	0.253	0.998	-0.28	0.258	0.996	-0.13	0.621	1	1.62	0.0475	0.15	1.45	0.139	0.335	0.284055	0.327073	0.49007	0.42214	0.0574812	0.312533
hsa-miR-452-5p	4.56	0.17	0.29	0.52	0.18	0.239	0.424	5	-0.38	0.0237	0.998	-0.31	0.0537	0.996	-0.16	0.185	1	1.09	0.714	0.833	1.08	0.764	0.869	0.784096	0.0318901	0.095565	-0.0546616	0.634315	0.849496
hsa-miR-4520a-3p	2.92	0.19	0.45	0.666	0.11	0.637	0.777	3.77	-0.04	0.835	0.998	-0.05	0.788	0.996	0.07	0.768	1	1.1	0.699	0.821	1.17	0.561	0.763	-0.54699	0.273106	0.429032	0.177766	0.410324	0.701646
hsa-miR-4523	2.42	-0.22	0.161	0.356	-0.14	0.322	0.52	NA	NA	NA	NA	NA	NA	NA	NA	NA	NA	0.78	0.316	0.52	0.65	0.108	0.29	-0.836596	0.00795804	0.0341292	0.0312874	0.805898	0.932585
hsa-miR-4525	NA	NA	NA	NA	NA	NA	NA	NA	NA	NA	NA	NA	NA	NA	NA	NA	NA	NA	NA	NA	NA	NA	NA	-0.569768	0.0756877	0.171895	-0.159399	0.279128	0.604032
hsa-miR-4526	2.7	0.37	0.00152	0.0191	0.3	0.00695	0.0382	3.83	-0.23	0.00446	0.998	-0.22	0.00745	0.996	-0.25	0.00621	0.772	1.59	0.0801	0.207	1.77	0.0444	0.16	0.0946114	0.701768	0.815884	0.234006	0.017082	0.182476
hsa-miR-4529-3p	2.33	-0.24	0.188	0.391	-0.24	0.145	0.294	NA	NA	NA	NA	NA	NA	NA	NA	NA	NA	0.71	0.165	0.338	0.72	0.214	0.435	-0.911764	0.0173204	0.0626569	-0.0607134	0.687894	0.869927
hsa-miR-4532	2.29	-0.14	0.49	0.693	-0.16	0.381	0.574	NA	NA	NA	NA	NA	NA	NA	NA	NA	NA	0.76	0.275	0.487	0.73	0.243	0.471	-2.1521	3.86504e-08	8.77364e-06	0.268391	0.136041	0.439427
hsa-miR-4536-3p	2.67	-0.13	0.369	0.587	0	0.992	0.996	3.78	-0.07	0.61	0.998	-0.16	0.174	0.996	0.01	0.961	1	0.96	0.866	0.933	0.71	0.199	0.419	-0.580394	0.0776044	0.175286	0.137613	0.201845	0.531428
hsa-miR-454-3p	9.98	0.25	0.00787	0.0541	0.31	0.000683	0.0072	9.93	0.03	0.619	0.998	0.03	0.659	0.996	0.07	0.418	1	5.64	0.00053	0.00883	5.02	0.00161	0.0217	1.00836	1.44873e-06	0.000101188	0.113138	0.162906	0.473435
hsa-miR-454-5p	5.27	0.08	0.442	0.657	0.1	0.304	0.5	5.39	0.01	0.945	0.998	0	0.963	0.996	0	0.971	1	1.31	0.304	0.504	1.28	0.397	0.633	0.432788	0.0242957	0.0761771	0.0125987	0.90106	0.962
hsa-miR-455-3p	5.7	0	0.986	0.99	0.05	0.677	0.8	6.11	-0.04	0.819	0.998	-0.02	0.902	0.996	-0.09	0.684	1	1.08	0.751	0.86	0.96	0.875	0.937	-0.0825308	0.717336	0.829734	0.039049	0.807077	0.932585
hsa-miR-455-5p	7.47	0.13	0.147	0.332	0.11	0.211	0.388	7.44	0.08	0.436	0.998	0.09	0.395	0.996	0.02	0.858	1	1.46	0.15	0.316	1.56	0.101	0.282	-0.452907	0.00595476	0.0271704	0.235322	0.0264918	0.220179
hsa-miR-4636	2.78	-0.22	0.0554	0.185	-0.16	0.144	0.294	3.75	0.15	0.195	0.998	0.11	0.323	0.996	0.21	0.128	1	0.82	0.369	0.574	0.72	0.174	0.384	-0.166191	0.450678	0.608308	-0.0956578	0.367424	0.673982
hsa-miR-4638-3p	2.94	-0.18	0.104	0.275	-0.17	0.096	0.226	3.85	0.1	0.287	0.998	0.09	0.352	0.996	0.13	0.299	1	0.7	0.185	0.369	0.69	0.179	0.389	-0.309569	0.104154	0.21637	-0.105072	0.318397	0.628487
hsa-miR-4640-3p	3.41	-0.1	0.57	0.753	-0.16	0.325	0.521	4.1	0.06	0.637	0.998	0.04	0.75	0.996	0.14	0.224	1	0.8	0.388	0.59	0.87	0.614	0.791	-0.373606	0.274415	0.430343	-0.0673818	0.666661	0.864755
hsa-miR-4645-3p	3.09	-0.13	0.339	0.564	-0.17	0.196	0.366	3.9	0.06	0.617	0.998	0.07	0.594	0.996	0.03	0.808	1	0.78	0.301	0.503	0.85	0.518	0.732	-0.710212	0.00331777	0.0166438	-0.0330439	0.818182	0.932644
hsa-miR-4662a-5p	5.94	0.41	0.0179	0.0895	0.52	0.00187	0.0142	6.12	0.2	0.29	0.998	0.21	0.276	0.996	0.05	0.817	1	2.37	0.00328	0.025	2.12	0.0127	0.0701	1.10787	9.51283e-05	0.00125183	0.277961	0.192031	0.5193
hsa-miR-4667-5p	2.48	0.11	0.426	0.64	0.05	0.702	0.816	NA	NA	NA	NA	NA	NA	NA	NA	NA	NA	1.17	0.516	0.688	1.3	0.298	0.541	-0.251878	0.322983	0.487939	0.10934	0.4362	0.722807
hsa-miR-4671-3p	3.47	0.1	0.495	0.693	0.07	0.636	0.777	4.17	0.1	0.479	0.998	0.1	0.481	0.996	0.1	0.563	1	1.18	0.514	0.686	1.24	0.39	0.629	0.393786	0.0746271	0.170684	-0.00737988	0.963344	0.986152
hsa-miR-4671-5p	2.62	0.14	0.369	0.587	0.12	0.422	0.604	3.68	0.01	0.904	0.998	0.03	0.828	0.996	0.04	0.722	1	1.22	0.424	0.618	1.22	0.445	0.669	0.277927	0.372138	0.536352	0.0788054	0.56823	0.807438
hsa-miR-4677-3p	5.96	0.19	0.0883	0.251	0.14	0.175	0.338	5.88	0.15	0.135	0.998	0.13	0.193	0.996	0.21	0.0888	1	1.59	0.0818	0.209	1.81	0.035	0.137	-0.346183	0.135412	0.255784	0.285074	0.00781894	0.136535
hsa-miR-4677-5p	2.44	0.13	0.355	0.578	0.05	0.688	0.807	NA	NA	NA	NA	NA	NA	NA	NA	NA	NA	1.18	0.493	0.672	1.37	0.218	0.439	-0.389984	0.127151	0.244592	0.0906516	0.47889	0.756229
hsa-miR-4682	2.75	0.22	0.193	0.395	0.12	0.464	0.642	3.72	-0.08	0.542	0.998	-0.01	0.953	0.996	-0.04	0.793	1	1.13	0.612	0.764	1.42	0.205	0.426	0.0321743	0.923342	0.953805	-0.0103579	0.932805	0.975287
hsa-miR-4685-3p	3.45	0.1	0.432	0.645	0.05	0.679	0.801	4.25	-0.01	0.881	0.998	-0.02	0.839	0.996	-0.07	0.516	1	1.09	0.724	0.841	1.18	0.526	0.737	-0.42728	0.0839452	0.186362	0.138975	0.207467	0.532889
hsa-miR-4687-5p	2.97	-0.03	0.781	0.879	-0.02	0.857	0.923	3.85	0.05	0.641	0.998	0.09	0.371	0.996	0	0.987	1	1	0.991	0.995	1.02	0.92	0.965	0.281223	0.224302	0.36963	-0.112231	0.283338	0.604032
hsa-miR-4688	2.52	-0.19	0.216	0.425	-0.29	0.0462	0.134	NA	NA	NA	NA	NA	NA	NA	NA	NA	NA	0.72	0.171	0.348	0.87	0.581	0.776	-1.09574	0.000538312	0.00410745	-0.0438791	0.716864	0.887545
hsa-miR-4705	5.6	-0.33	0.000832	0.013	-0.35	0.000176	0.00275	5.67	0.02	0.872	0.998	0.01	0.961	0.996	0.07	0.639	1	0.39	0.00208	0.0178	0.4	0.00379	0.0368	-0.805557	4.92105e-06	0.000203105	-0.1985	0.0943228	0.379542
hsa-miR-4707-3p	3.47	-0.31	0.343	0.569	-0.25	0.404	0.591	4.16	-0.41	0.126	0.998	-0.4	0.146	0.996	-0.26	0.41	1	0.73	0.208	0.397	0.67	0.12	0.309	0.156355	0.816855	0.8927	-0.328652	0.221435	0.545894
hsa-miR-4732-3p	2.8	0.24	0.174	0.372	0.3	0.073	0.185	3.73	-0.08	0.576	0.998	-0.06	0.666	0.996	0	0.994	1	1.45	0.14	0.299	1.32	0.294	0.536	0.445147	0.143936	0.266179	0.143248	0.381875	0.685182
hsa-miR-4742-3p	3.77	-0.09	0.406	0.621	-0.1	0.307	0.502	4.38	0	0.983	0.998	0.04	0.744	0.996	0.03	0.791	1	0.8	0.335	0.54	0.85	0.515	0.732	0.164434	0.409934	0.571178	-0.16912	0.122056	0.423606
hsa-miR-4742-5p	3.18	0.07	0.59	0.765	0.04	0.769	0.865	4.02	-0.07	0.542	0.998	-0.03	0.825	0.996	-0.09	0.532	1	1.02	0.928	0.965	1.09	0.726	0.849	0.132496	0.586677	0.724765	-0.0192748	0.885112	0.95156
hsa-miR-4757-3p	2.53	0.07	0.649	0.799	0.02	0.868	0.928	NA	NA	NA	NA	NA	NA	NA	NA	NA	NA	1.07	0.789	0.884	1.17	0.544	0.75	-0.413759	0.0997442	0.210134	0.128629	0.331536	0.635739
hsa-miR-4767	3.39	-0.04	0.745	0.856	-0.1	0.434	0.619	4.13	-0.12	0.286	0.998	-0.1	0.395	0.996	-0.19	0.208	1	0.75	0.245	0.447	0.82	0.442	0.669	-0.217954	0.325886	0.489099	-0.0716406	0.578116	0.812402
hsa-miR-4775	3.1	-0.1	0.486	0.69	-0.14	0.292	0.492	3.8	0.05	0.7	0.998	0.09	0.464	0.996	-0.07	0.546	1	0.82	0.403	0.603	0.93	0.777	0.875	0.221002	0.382715	0.546392	-0.180875	0.184071	0.503424
hsa-miR-4780	3.61	-0.06	0.679	0.818	-0.04	0.79	0.877	4.24	0.15	0.211	0.998	0.1	0.385	0.996	0.26	0.0261	1	1.03	0.914	0.957	0.95	0.829	0.904	0.00418003	0.986431	0.990072	0.0231513	0.878535	0.951079
hsa-miR-4781-3p	3.31	0.06	0.635	0.789	0.06	0.59	0.743	4.01	-0.1	0.402	0.998	-0.1	0.441	0.996	-0.21	0.0982	1	1.05	0.826	0.905	1.04	0.864	0.928	0.58705	0.00605292	0.0273496	-0.0337427	0.7795	0.920398
hsa-miR-4786-5p	2.75	-0.03	0.806	0.893	-0.12	0.371	0.564	NA	NA	NA	NA	NA	NA	NA	NA	NA	NA	0.8	0.349	0.553	0.96	0.869	0.932	0.00599212	0.977422	0.985016	-0.128449	0.361441	0.665697
hsa-miR-4787-3p	5.9	-0.35	5.13e-05	0.00222	-0.33	3.43e-05	0.000841	5.93	0.01	0.857	0.998	0	0.971	0.996	-0.04	0.707	1	0.32	0.000409	0.00752	0.34	0.00113	0.0187	-0.276558	0.0632508	0.152744	-0.295196	0.0036376	0.112772
hsa-miR-4791	3.12	0.12	0.495	0.693	0.08	0.622	0.768	3.99	-0.29	0.0311	0.998	-0.29	0.0372	0.996	-0.25	0.0618	1	0.97	0.895	0.947	0.97	0.901	0.956	-0.731114	0.0115597	0.0448556	0.247583	0.132898	0.435926
hsa-miR-4797-3p	3.26	0.13	0.328	0.558	0.1	0.39	0.583	4.02	-0.2	0.0616	0.998	-0.19	0.0855	0.996	-0.2	0.108	1	1.06	0.831	0.906	1.09	0.735	0.853	0.540128	0.0594736	0.14661	0.00923413	0.932985	0.975287
hsa-miR-483-3p	3.41	0.44	0.108	0.282	0.37	0.143	0.294	4.23	-0.58	0.0415	0.998	-0.58	0.0514	0.996	-0.33	0.298	1	1.18	0.496	0.673	1.15	0.561	0.763	-0.815678	0.048672	0.127729	0.502998	0.102287	0.395666
hsa-miR-483-5p	3.85	0.27	0.338	0.564	0.22	0.413	0.598	4.43	-0.62	0.0159	0.998	-0.62	0.0202	0.996	-0.36	0.172	1	1.01	0.981	0.992	0.98	0.947	0.975	-1.08046	0.0378121	0.107966	0.382097	0.162549	0.473435
hsa-miR-484	11.05	0.01	0.855	0.916	0.02	0.807	0.886	10.9	0.07	0.228	0.998	0.07	0.285	0.996	0.04	0.535	1	1.14	0.614	0.764	1.11	0.683	0.831	-0.135724	0.449651	0.608308	0.0785985	0.285385	0.604032
hsa-miR-485-3p	9.98	-0.22	0.00871	0.0576	-0.27	0.00112	0.00966	9.67	-0.06	0.545	0.998	-0.03	0.739	0.996	-0.14	0.245	1	0.39	0.00161	0.0151	0.46	0.0115	0.0668	-0.188463	0.266774	0.422741	-0.291397	0.00323845	0.112772
hsa-miR-485-5p	10.15	0.05	0.598	0.77	0.08	0.347	0.539	10.15	0.14	0.269	0.998	0.14	0.289	0.996	0.03	0.816	1	1.36	0.214	0.405	1.27	0.356	0.593	0.179985	0.245299	0.396319	0.0774125	0.520094	0.779005
hsa-miR-486-3p	4.47	0.16	0.257	0.477	0.26	0.0505	0.143	4.85	-0.05	0.672	0.998	-0.08	0.495	0.996	0	0.974	1	1.53	0.0908	0.226	1.22	0.464	0.689	0.221462	0.381587	0.545639	0.223429	0.0876557	0.37729
hsa-miR-486-5p	13.48	0.2	0.294	0.523	0.25	0.157	0.311	13.17	-0.21	0.356	0.998	-0.26	0.25	0.996	-0.11	0.635	1	1.28	0.303	0.504	1.12	0.66	0.811	-0.596844	0.0741049	0.169917	0.491431	0.0292851	0.229231
hsa-miR-487a-3p	9.52	0.27	0.00296	0.028	0.27	0.00156	0.0125	9.48	-0.05	0.647	0.998	-0.02	0.859	0.996	-0.1	0.355	1	2.25	0.00595	0.0356	2.46	0.00533	0.0427	0.743654	4.98723e-05	0.000794457	0.125501	0.222319	0.545894
hsa-miR-487a-5p	6.36	-0.25	0.00933	0.0592	-0.25	0.00504	0.0303	6.44	-0.07	0.501	0.998	-0.09	0.41	0.996	-0.13	0.236	1	0.41	0.0037	0.0269	0.39	0.00481	0.0413	-0.244167	0.147858	0.271771	-0.197338	0.0761567	0.352808
hsa-miR-487b-3p	11.74	0.07	0.33	0.558	0.11	0.106	0.24	11.82	0.04	0.62	0.998	0.04	0.634	0.996	-0.08	0.352	1	1.6	0.0876	0.22	1.41	0.237	0.463	0.52444	0.0015238	0.00910272	0.0157529	0.83308	0.936183
hsa-miR-487b-5p	5.03	-0.1	0.161	0.356	-0.11	0.0882	0.213	5.28	-0.12	0.133	0.998	-0.1	0.22	0.996	-0.21	0.0403	1	0.55	0.0235	0.0934	0.59	0.0575	0.194	0.0749966	0.547488	0.688531	-0.14456	0.0910472	0.377493
hsa-miR-488-3p	9.88	-0.17	0.0488	0.174	-0.21	0.0112	0.0519	9.52	-0.04	0.553	0.998	-0.02	0.772	0.996	-0.05	0.577	1	0.45	0.0114	0.0577	0.5	0.0337	0.134	-0.482453	0.020882	0.0707496	-0.133394	0.0805524	0.365333
hsa-miR-488-5p	7.61	0.19	0.226	0.434	0.27	0.0644	0.169	8.12	0.06	0.691	0.998	0.08	0.566	0.996	0.06	0.718	1	1.64	0.0705	0.192	1.51	0.159	0.366	1.23591	0.000298915	0.00279809	-0.0498769	0.726073	0.889512
hsa-miR-489-3p	4.7	0.39	0.0312	0.13	0.25	0.133	0.28	5.04	-0.14	0.513	0.998	-0.04	0.83	0.996	-0.11	0.644	1	1.33	0.239	0.44	1.67	0.0597	0.199	0.966437	0.00390607	0.0190683	-0.0112586	0.94662	0.979975
hsa-miR-490-3p	9.19	-0.11	0.123	0.303	-0.18	0.0143	0.0602	9.16	0.05	0.532	0.998	0.07	0.46	0.996	0.02	0.857	1	0.52	0.0291	0.108	0.64	0.165	0.374	-0.425428	0.00297478	0.0151747	-0.0791696	0.319889	0.630064
hsa-miR-490-5p	5.25	-0.59	0.000173	0.00524	-0.69	6.16e-06	0.000254	5.08	-0.11	0.396	0.998	-0.11	0.411	0.996	-0.02	0.921	1	0.26	0.000207	0.00532	0.29	0.000987	0.0176	-1.10223	0.000156775	0.0017385	-0.459554	0.00353797	0.112772
hsa-miR-491-3p	5.12	0.04	0.618	0.786	0	0.969	0.98	5.54	0.2	0.0394	0.998	0.23	0.0184	0.996	0.14	0.17	1	1.18	0.504	0.679	1.55	0.107	0.29	0.0209057	0.880435	0.937204	-0.0296451	0.76796	0.917397
hsa-miR-491-5p	6.35	-0.65	3.19e-06	0.000719	-0.67	3.52e-07	4.55e-05	6.31	-0.05	0.63	0.998	-0.07	0.509	0.996	-0.01	0.931	1	0.1	2.21e-05	0.00197	0.1	5.24e-05	0.00633	-1.08376	1.13744e-05	0.000335542	-0.479963	0.000964296	0.0795982
hsa-miR-493-3p	4.29	-0.06	0.595	0.769	-0.07	0.478	0.651	4.72	0.19	0.0353	0.998	0.19	0.0455	0.996	0.18	0.117	1	0.97	0.912	0.957	0.98	0.936	0.973	-0.327605	0.158373	0.28703	0.0259562	0.774559	0.918145
hsa-miR-493-5p	5.52	0.03	0.718	0.839	0.05	0.536	0.701	5.67	0.08	0.349	0.998	0.08	0.373	0.996	0.03	0.783	1	1.26	0.367	0.573	1.21	0.484	0.705	0.0826377	0.648673	0.774993	0.0527207	0.507047	0.769789
hsa-miR-494-3p	6.78	0.1	0.318	0.554	0.1	0.28	0.476	6.79	0.01	0.936	0.998	0.01	0.951	0.996	-0.03	0.829	1	1.31	0.288	0.493	1.32	0.302	0.543	0.0489407	0.817031	0.8927	0.120551	0.263137	0.589947
hsa-miR-495-3p	9.64	-0.12	0.109	0.282	-0.13	0.0649	0.17	9.69	0.01	0.929	0.998	-0.01	0.887	0.996	-0.09	0.35	1	0.6	0.0651	0.184	0.62	0.089	0.257	-0.24738	0.0465705	0.124738	-0.0657523	0.501881	0.768803
hsa-miR-495-5p	3.63	-0.24	0.0874	0.25	-0.19	0.135	0.284	4.31	-0.22	0.0675	0.998	-0.27	0.0283	0.996	-0.24	0.101	1	0.6	0.0482	0.152	0.53	0.0179	0.0889	-0.486766	0.0611936	0.148965	-0.0922826	0.514348	0.773225
hsa-miR-496	5.68	-0.07	0.494	0.693	-0.09	0.337	0.532	5.69	-0.1	0.399	0.998	-0.1	0.387	0.996	-0.22	0.0575	1	0.73	0.216	0.408	0.77	0.313	0.553	0.0207806	0.913352	0.950904	-0.0701701	0.544141	0.786751
hsa-miR-497-3p	2.61	0.09	0.583	0.762	0.07	0.625	0.769	3.74	0.11	0.389	0.998	0.14	0.291	0.996	0.03	0.831	1	1.19	0.473	0.656	1.27	0.349	0.588	-0.164999	0.503106	0.65447	0.0551803	0.717491	0.887545
hsa-miR-497-5p	11.21	0.17	0.0438	0.163	0.17	0.0293	0.1	10.89	-0.09	0.418	0.998	-0.04	0.68	0.996	-0.11	0.385	1	1.61	0.0677	0.188	1.72	0.0595	0.199	0.649793	1.57619e-05	0.000385672	0.0152412	0.87741	0.951079
hsa-miR-4999-5p	3.43	-0.17	0.325	0.558	-0.18	0.263	0.455	4.13	0.17	0.252	0.998	0.19	0.218	0.996	0.16	0.311	1	0.85	0.5	0.676	0.89	0.645	0.808	-0.205795	0.50306	0.65447	-0.143542	0.374454	0.679367
hsa-miR-499a-3p	2.93	0.04	0.807	0.893	0.01	0.947	0.968	3.91	-0.11	0.399	0.998	-0.09	0.498	0.996	-0.08	0.613	1	0.94	0.822	0.905	0.98	0.937	0.973	1.00341	0.000864065	0.00585501	-0.170624	0.228011	0.550635
hsa-miR-499a-5p	7.63	0.35	0.0222	0.104	0.33	0.0183	0.0721	7.89	0.08	0.624	0.998	0.1	0.571	0.996	0.08	0.722	1	1.9	0.0173	0.0788	1.92	0.0196	0.0937	0.533947	0.0519154	0.133539	0.288064	0.0943192	0.379542
hsa-miR-5000-3p	2.69	-0.17	0.226	0.434	-0.21	0.0977	0.228	NA	NA	NA	NA	NA	NA	NA	NA	NA	NA	0.77	0.278	0.487	0.87	0.562	0.763	-1.03639	2.46373e-05	0.000486319	0.0041776	0.975031	0.990655
hsa-miR-5001-3p	3.14	-0.05	0.662	0.809	-0.05	0.653	0.786	3.97	-0.09	0.353	0.998	-0.1	0.316	0.996	-0.04	0.712	1	0.83	0.458	0.645	0.8	0.404	0.639	-0.296679	0.230066	0.376396	0.0201089	0.827293	0.933145
hsa-miR-5002-5p	4.25	0.09	0.376	0.592	0.1	0.304	0.5	4.66	0.02	0.881	0.998	0.03	0.819	0.996	-0.1	0.404	1	1.27	0.317	0.522	1.24	0.373	0.609	0.266898	0.106797	0.218253	0.0488641	0.66637	0.864755
hsa-miR-5006-3p	2.58	0.06	0.692	0.822	0.06	0.644	0.779	NA	NA	NA	NA	NA	NA	NA	NA	NA	NA	1.12	0.646	0.791	1.06	0.818	0.898	-0.199362	0.432975	0.592973	0.11509	0.400614	0.695521
hsa-miR-500a-3p	9.42	0.04	0.583	0.762	0.08	0.206	0.381	9.53	0.04	0.53	0.998	0.03	0.714	0.996	0.11	0.139	1	1.44	0.165	0.338	1.17	0.566	0.764	0.505246	0.000532443	0.00409711	-0.00302996	0.960049	0.985084
hsa-miR-500a-5p	3.03	0.28	0.094	0.259	0.28	0.0746	0.188	4.05	-0.17	0.211	0.998	-0.18	0.18	0.996	-0.27	0.0993	1	1.42	0.184	0.368	1.27	0.363	0.598	-0.452401	0.12062	0.237063	0.300031	0.0604057	0.31522
hsa-miR-500b-3p	2.79	0.26	0.0398	0.155	0.24	0.0341	0.111	4	-0.03	0.736	0.998	-0.03	0.716	0.996	0.03	0.746	1	1.59	0.0654	0.184	1.57	0.083	0.247	0.526257	0.0481059	0.127729	0.140421	0.164019	0.473435
hsa-miR-500b-5p	3.03	0.28	0.094	0.259	0.28	0.0746	0.188	4.05	-0.17	0.211	0.998	-0.18	0.18	0.996	-0.27	0.0993	1	1.42	0.184	0.368	1.27	0.363	0.598	-0.452401	0.12062	0.237063	0.300031	0.0604057	0.31522
hsa-miR-501-3p	8.57	0.01	0.962	0.978	0.14	0.331	0.526	9.22	0.04	0.746	0.998	0	0.97	0.996	0.23	0.0633	1	1.27	0.329	0.535	0.99	0.973	0.988	0.760933	0.0329519	0.0977787	-0.0261031	0.795952	0.927759
hsa-miR-501-5p	4.64	-0.27	0.00223	0.024	-0.27	0.000786	0.00766	4.99	-0.12	0.16	0.998	-0.13	0.146	0.996	-0.11	0.273	1	0.36	0.000585	0.00932	0.37	0.00117	0.019	-0.172387	0.25108	0.404939	-0.239064	0.0145623	0.16952
hsa-miR-5010-3p	4.92	-0.23	0.0265	0.116	-0.23	0.0169	0.0686	5.12	0	0.978	0.998	-0.03	0.775	0.996	0.04	0.794	1	0.56	0.0267	0.102	0.52	0.0214	0.1	-0.510594	0.0102153	0.0408471	-0.0962893	0.345147	0.647508
hsa-miR-5010-5p	3.7	0.12	0.279	0.505	0.11	0.307	0.502	4.38	-0.07	0.472	0.998	-0.06	0.559	0.996	-0.13	0.274	1	1.2	0.454	0.642	1.22	0.431	0.666	0.401505	0.0278269	0.0856501	0.055952	0.600632	0.830695
hsa-miR-502-3p	6.08	0.11	0.472	0.686	0.18	0.187	0.356	6.71	0.19	0.174	0.998	0.17	0.223	0.996	0.25	0.104	1	1.48	0.12	0.27	1.3	0.33	0.571	0.824663	0.00799872	0.0341292	0.0269774	0.850158	0.93987
hsa-miR-502-5p	3.76	-0.05	0.694	0.822	-0.04	0.695	0.812	4.5	-0.06	0.53	0.998	-0.07	0.468	0.996	-0.07	0.511	1	0.87	0.567	0.727	0.81	0.43	0.666	-0.268102	0.260768	0.416862	0.0336542	0.760243	0.910686
hsa-miR-503-5p	2.79	-0.32	0.0401	0.155	-0.32	0.0268	0.0956	3.74	-0.1	0.49	0.998	-0.14	0.378	0.996	0.13	0.467	1	0.59	0.0314	0.112	0.59	0.0326	0.131	-0.451961	0.0704808	0.164094	-0.164425	0.298649	0.606652
hsa-miR-504-3p	2.74	0.29	0.115	0.292	0.25	0.14	0.293	3.91	0.23	0.137	0.998	0.3	0.0521	0.996	0.43	0.0143	1	1.68	0.0581	0.173	1.89	0.0368	0.141	0.853699	0.0198476	0.0687848	0.0469569	0.758581	0.909897
hsa-miR-504-5p	9.65	-0.12	0.211	0.422	-0.1	0.263	0.455	9.73	0.07	0.479	0.998	0.09	0.418	0.996	0	0.97	1	0.79	0.353	0.555	0.77	0.345	0.583	0.0202928	0.919217	0.950904	-0.1198	0.20309	0.531428
hsa-miR-505-3p	7.07	-0.2	0.079	0.233	-0.17	0.108	0.245	6.98	-0.14	0.225	0.998	-0.15	0.196	0.996	-0.05	0.71	1	0.59	0.0528	0.161	0.53	0.0313	0.131	-0.0323988	0.881563	0.937305	-0.176612	0.111613	0.407205
hsa-miR-505-5p	3.47	0.09	0.451	0.666	0.15	0.185	0.353	4.23	0.07	0.49	0.998	0.08	0.431	0.996	0.18	0.166	1	1.48	0.138	0.296	1.31	0.352	0.589	0.607081	0.0098317	0.0395008	0.0384971	0.714224	0.887545
hsa-miR-508-3p	3.71	0.06	0.615	0.783	0	0.971	0.981	4.32	-0.04	0.764	0.998	0.03	0.826	0.996	-0.07	0.525	1	0.97	0.906	0.955	1.19	0.488	0.707	0.113875	0.490882	0.642249	-0.0613552	0.682352	0.869927
hsa-miR-509-3p	3.68	-0.13	0.317	0.553	-0.19	0.107	0.244	4.25	-0.1	0.403	0.998	-0.03	0.776	0.996	-0.09	0.559	1	0.65	0.0842	0.213	0.76	0.301	0.543	-0.19255	0.386301	0.550645	-0.189594	0.115503	0.411283
hsa-miR-5091	2.55	-0.26	0.104	0.275	-0.27	0.0709	0.181	NA	NA	NA	NA	NA	NA	NA	NA	NA	NA	0.55	0.0275	0.103	0.59	0.0602	0.2	-0.534511	0.0362186	0.105405	-0.225603	0.136474	0.439427
hsa-miR-5100	2.59	0.71	0.000304	0.00731	0.79	2.87e-05	0.000765	3.87	-0.19	0.358	0.998	-0.21	0.309	0.996	0	0.986	1	2.37	0.00146	0.0147	2	0.0125	0.0696	1.40946	7.62189e-06	0.000281677	0.48972	0.0285483	0.227385
hsa-miR-511-3p	2.78	-0.23	0.146	0.331	-0.21	0.143	0.294	3.84	-0.16	0.209	0.998	-0.12	0.354	0.996	-0.16	0.326	1	0.62	0.065	0.184	0.64	0.0938	0.268	0.145323	0.608533	0.741675	-0.267359	0.0544209	0.303154
hsa-miR-511-5p	2.83	-0.14	0.402	0.618	-0.21	0.172	0.336	3.63	-0.28	0.108	0.998	-0.24	0.174	0.996	-0.29	0.18	1	0.65	0.0774	0.201	0.75	0.245	0.474	-0.272837	0.31801	0.483673	-0.163929	0.328717	0.635054
hsa-miR-513c-5p	2.82	0.25	0.148	0.333	0.2	0.207	0.381	3.85	-0.17	0.162	0.998	-0.16	0.213	0.996	-0.17	0.262	1	1.21	0.432	0.624	1.3	0.306	0.548	0.0365506	0.917841	0.950904	0.153867	0.275781	0.603904
hsa-miR-514a-3p	3.27	0.12	0.392	0.606	0.12	0.349	0.541	4.22	-0.11	0.356	0.998	-0.07	0.542	0.996	-0.18	0.184	1	1.16	0.544	0.71	1.19	0.516	0.732	0.660478	0.0512757	0.132268	-0.0510632	0.611053	0.838121
hsa-miR-515-5p	3.38	0.17	0.281	0.508	0.35	0.0308	0.103	4.35	0.12	0.504	0.998	0.1	0.578	0.996	-0.03	0.868	1	1.79	0.0276	0.103	1.41	0.218	0.439	1.00814	0.000527602	0.00409711	0.19569	0.249761	0.581294
hsa-miR-516a-5p	6.57	0.42	0.000373	0.00846	0.45	4.93e-05	0.00118	7.11	-0.03	0.763	0.998	0.02	0.878	0.996	-0.02	0.86	1	2.53	0.000893	0.0118	2.62	0.00184	0.0245	0.529462	0.0151942	0.0567751	0.343391	0.00165	0.085616
hsa-miR-516b-5p	3.48	0.76	0.000993	0.0145	0.71	0.000969	0.00896	4.29	-0.03	0.855	0.998	0.05	0.763	0.996	-0.03	0.9	1	2.17	0.00451	0.0308	2.34	0.00389	0.0368	0.475004	0.317855	0.483673	0.492015	0.00385007	0.112772
hsa-miR-5187-5p	2.79	-0.3	0.063	0.201	-0.38	0.014	0.0597	3.66	-0.04	0.778	0.998	-0.02	0.888	0.996	0.04	0.792	1	0.56	0.0228	0.0914	0.63	0.0726	0.229	-0.871833	0.00122117	0.00759465	-0.154938	0.327699	0.63447
hsa-miR-518b	2.72	0.16	0.352	0.578	0.16	0.315	0.512	3.69	0.07	0.562	0.998	0.08	0.535	0.996	0.11	0.449	1	1.36	0.246	0.448	1.35	0.285	0.523	0.202076	0.565458	0.703336	0.100455	0.468354	0.751352
hsa-miR-519a-3p	4.7	0.36	0.00325	0.0296	0.43	0.000316	0.0041	5.47	0	0.989	0.998	0.04	0.717	0.996	0.09	0.452	1	2.58	0.00159	0.015	2.23	0.00936	0.0585	0.676099	0.00199511	0.0108477	0.259754	0.0384888	0.270914
hsa-miR-519a-5p	3.05	0.31	0.0091	0.0583	0.38	0.000978	0.00896	4.09	0.05	0.562	0.998	0.08	0.367	0.996	0.08	0.47	1	2.63	0.00192	0.0171	2.37	0.00743	0.0513	0.749656	0.00368414	0.0183802	0.212264	0.0434111	0.289833
hsa-miR-522-3p	4.69	0.38	0.00649	0.0471	0.46	0.000678	0.0072	5.24	-0.02	0.874	0.998	-0.01	0.954	0.996	-0.05	0.747	1	2.19	0.00411	0.0289	2.01	0.0138	0.0726	0.461365	0.0599033	0.14661	0.347654	0.0186877	0.192823
hsa-miR-532-3p	6.26	-0.19	0.0296	0.126	-0.13	0.0985	0.23	6.52	-0.04	0.627	0.998	-0.06	0.507	0.996	0.04	0.665	1	0.62	0.0789	0.204	0.49	0.0143	0.0745	0.0670026	0.616065	0.749849	-0.137938	0.202792	0.531428
hsa-miR-532-5p	9.54	-0.14	0.0834	0.242	-0.17	0.0222	0.0833	9.32	-0.01	0.854	0.998	-0.03	0.724	0.996	0.04	0.604	1	0.5	0.0279	0.104	0.5	0.0493	0.174	-0.615993	0.000878285	0.00590728	-0.0241417	0.729002	0.889512
hsa-miR-539-3p	10.71	0.49	4.39e-05	0.00199	0.52	4.84e-06	0.000219	10.71	0.19	0.21	0.998	0.22	0.155	0.996	0	0.994	1	5.06	6.28e-05	0.00285	4.77	0.000162	0.00721	1.18603	1.95901e-08	6.75673e-06	0.310029	0.048464	0.291178
hsa-miR-539-5p	7.67	-0.23	0.0275	0.119	-0.26	0.00935	0.0462	7.48	0.03	0.824	0.998	0.01	0.937	0.996	-0.1	0.506	1	0.5	0.0136	0.0657	0.52	0.031	0.131	-0.633774	0.000617259	0.00451993	-0.11006	0.39553	0.69286
hsa-miR-541-3p	4.12	-0.16	0.219	0.428	-0.17	0.149	0.299	4.48	-0.07	0.537	0.998	-0.08	0.518	0.996	-0.09	0.494	1	0.68	0.117	0.267	0.67	0.138	0.335	-0.0689105	0.784274	0.876212	-0.11472	0.336168	0.638578
hsa-miR-541-5p	4.19	0.13	0.165	0.361	0.11	0.214	0.391	4.71	0.08	0.367	0.998	0.06	0.497	0.996	0.06	0.59	1	1.45	0.144	0.306	1.46	0.151	0.354	-0.178709	0.275668	0.431563	0.177109	0.0707273	0.337433
hsa-miR-542-3p	6.33	-0.13	0.354	0.578	-0.22	0.0934	0.221	6.27	-0.02	0.898	0.998	0	0.989	0.998	-0.19	0.328	1	0.66	0.108	0.25	0.82	0.45	0.673	-0.356934	0.174998	0.308145	-0.183058	0.206636	0.532889
hsa-miR-542-5p	4.13	-0.04	0.744	0.856	-0.1	0.371	0.564	4.69	-0.13	0.17	0.998	-0.14	0.155	0.996	-0.2	0.0835	1	0.73	0.211	0.401	0.8	0.406	0.641	-0.0749179	0.771771	0.867288	-0.0765944	0.415039	0.706928
hsa-miR-543	8.52	0.07	0.336	0.564	0.08	0.261	0.452	8.49	-0.06	0.493	0.998	-0.08	0.355	0.996	-0.14	0.14	1	1.24	0.376	0.582	1.14	0.601	0.787	0.0735402	0.620524	0.753256	0.102883	0.248207	0.580103
hsa-miR-544a	3.75	0.09	0.373	0.59	0.07	0.471	0.645	4.58	-0.01	0.954	0.998	-0.01	0.896	0.996	-0.07	0.579	1	1.18	0.502	0.677	1.21	0.444	0.669	0.351557	0.0486453	0.127729	0.0247308	0.816809	0.932644
hsa-miR-545-3p	3.17	0.21	0.125	0.308	0.22	0.0763	0.191	4.02	-0.15	0.133	0.998	-0.18	0.079	0.996	-0.13	0.315	1	1.4	0.198	0.389	1.28	0.364	0.599	0.362271	0.137286	0.258622	0.166287	0.214346	0.53989
hsa-miR-545-5p	4.07	0.34	0.003	0.028	0.3	0.0045	0.0274	4.71	0.11	0.355	0.998	0.12	0.336	0.996	0.2	0.16	1	2.17	0.00631	0.0369	2.3	0.00529	0.0427	0.62139	0.00052142	0.00409711	0.17244	0.193401	0.521092
hsa-miR-548a-3p	2.93	0	0.979	0.988	0.04	0.719	0.828	3.95	-0.1	0.315	0.998	-0.08	0.456	0.996	-0.07	0.531	1	1.01	0.97	0.985	0.96	0.879	0.938	0.464413	0.11137	0.224006	-0.104092	0.315146	0.626154
hsa-miR-548ab	6.26	0.07	0.444	0.659	0.08	0.345	0.538	6.25	-0.06	0.535	0.998	-0.07	0.528	0.996	-0.11	0.335	1	1.2	0.471	0.656	1.18	0.533	0.742	0.0473639	0.795153	0.879414	0.124088	0.208973	0.5345
hsa-miR-548ag	2.55	0.19	0.282	0.508	0.23	0.16	0.316	3.64	-0.01	0.963	0.998	-0.02	0.907	0.996	-0.21	0.198	1	1.44	0.18	0.363	1.34	0.285	0.523	0.045562	0.888652	0.940438	0.160747	0.297979	0.606652
hsa-miR-548ah-3p	3.01	0.08	0.753	0.859	0.02	0.918	0.958	3.85	-0.17	0.415	0.998	-0.17	0.412	0.996	-0.22	0.381	1	0.96	0.868	0.934	1.01	0.983	0.99	-0.324758	0.454064	0.60938	0.136092	0.582618	0.815127
hsa-miR-548ah-5p	3.32	-0.17	0.123	0.303	-0.13	0.2	0.374	4.12	0.04	0.683	0.998	0.02	0.822	0.996	0.12	0.315	1	0.78	0.289	0.493	0.69	0.145	0.343	-0.0719985	0.722555	0.833647	-0.0658011	0.512192	0.771584
hsa-miR-548al	3.28	-0.14	0.36	0.58	-0.09	0.523	0.691	4	-0.08	0.588	0.998	-0.16	0.235	0.996	-0.03	0.87	1	0.81	0.388	0.59	0.7	0.196	0.414	0.0155519	0.955078	0.970105	-0.0317336	0.72994	0.889512
hsa-miR-548at-5p	2.5	-0.2	0.188	0.391	-0.25	0.0878	0.212	NA	NA	NA	NA	NA	NA	NA	NA	NA	NA	0.62	0.0653	0.184	0.66	0.114	0.301	-0.15442	0.566503	0.703672	-0.257255	0.0931665	0.379542
hsa-miR-548au-5p	2.78	-0.15	0.313	0.549	-0.13	0.352	0.542	3.7	-0.11	0.323	0.998	-0.14	0.246	0.996	-0.08	0.474	1	0.74	0.232	0.428	0.67	0.132	0.326	0.186311	0.56055	0.701074	-0.110286	0.345881	0.647546
hsa-miR-548aw	3.04	0.09	0.525	0.716	0.09	0.513	0.682	4.09	0.1	0.439	0.998	0.14	0.303	0.996	0.18	0.303	1	1.23	0.4	0.6	1.25	0.373	0.609	0.225241	0.320042	0.485139	0.0198171	0.898543	0.960986
hsa-miR-548ay-3p	3.32	0.09	0.356	0.578	0.05	0.589	0.743	4.18	-0.16	0.062	0.998	-0.15	0.0928	0.996	-0.18	0.0823	1	0.98	0.946	0.974	1.11	0.695	0.838	-0.146558	0.344261	0.504175	0.0652635	0.526743	0.780877
hsa-miR-548ay-5p	3	-0.13	0.345	0.572	-0.17	0.183	0.351	3.91	0.13	0.175	0.998	0.16	0.12	0.996	0.05	0.62	1	0.82	0.392	0.593	0.95	0.824	0.902	0.260204	0.243925	0.395508	-0.181012	0.157375	0.467673
hsa-miR-548az-5p	3.27	-0.21	0.14	0.323	-0.21	0.1	0.233	3.87	-0.09	0.458	0.998	-0.05	0.656	0.996	-0.19	0.193	1	0.65	0.0765	0.2	0.69	0.142	0.339	-0.138746	0.544135	0.685263	-0.224088	0.108458	0.404584
hsa-miR-548b-3p	3.74	-0.05	0.65	0.8	-0.05	0.672	0.796	4.49	0.06	0.48	0.998	0.07	0.39	0.996	0.08	0.393	1	0.94	0.817	0.905	0.95	0.829	0.904	-0.0108222	0.966702	0.976379	-0.0524002	0.573765	0.81141
hsa-miR-548b-5p	3.29	-0.12	0.307	0.54	-0.16	0.142	0.294	3.97	0.02	0.856	0.998	0.1	0.389	0.996	0.01	0.95	1	0.75	0.207	0.396	0.9	0.67	0.822	0.315895	0.0578484	0.144303	-0.246354	0.066966	0.328676
hsa-miR-548ba	4.02	0.23	0.183	0.386	0.13	0.42	0.603	4.52	-0.03	0.847	0.998	-0.01	0.94	0.996	0.08	0.647	1	1.21	0.473	0.656	1.34	0.279	0.517	0.139808	0.582291	0.72131	0.14538	0.449486	0.738334
hsa-miR-548e-3p	4.93	0.23	0.0369	0.149	0.27	0.00975	0.0473	5.42	0.03	0.748	0.998	0.02	0.799	0.996	-0.02	0.828	1	1.87	0.0156	0.0733	1.75	0.0409	0.153	0.380796	0.119192	0.236302	0.21702	0.0322999	0.244402
hsa-miR-548e-5p	4.45	-0.05	0.639	0.791	-0.04	0.7	0.815	4.8	-0.12	0.225	0.998	-0.14	0.189	0.996	-0.21	0.0962	1	0.83	0.447	0.636	0.81	0.419	0.654	0.0198577	0.93213	0.959574	-0.0259751	0.787925	0.925531
hsa-miR-548i	2.59	-0.24	0.14	0.323	-0.28	0.057	0.155	NA	NA	NA	NA	NA	NA	NA	NA	NA	NA	0.64	0.067	0.187	0.65	0.105	0.289	-0.206674	0.556528	0.697967	-0.22763	0.067642	0.329723
hsa-miR-548j-5p	2.52	0.37	0.0082	0.0558	0.34	0.00769	0.0408	NA	NA	NA	NA	NA	NA	NA	NA	NA	NA	1.85	0.025	0.0986	1.83	0.0322	0.131	0.144275	0.602581	0.736494	0.282074	0.020149	0.203281
hsa-miR-548k	7.3	0.13	0.128	0.31	0.15	0.0526	0.146	7.2	0	0.974	0.998	-0.01	0.95	0.996	0.03	0.735	1	1.63	0.0626	0.181	1.49	0.154	0.358	0.26426	0.119861	0.237063	0.124816	0.169055	0.481197
hsa-miR-548l	2.46	0.18	0.257	0.477	0.19	0.196	0.366	NA	NA	NA	NA	NA	NA	NA	NA	NA	NA	1.51	0.106	0.249	1.5	0.127	0.319	-0.342767	0.20907	0.35025	0.293019	0.0441318	0.291178
hsa-miR-548n	2.88	0.14	0.35	0.577	0.12	0.377	0.571	3.86	-0.18	0.159	0.998	-0.17	0.19	0.996	-0.14	0.381	1	1.11	0.692	0.819	1.13	0.658	0.811	0.478907	0.163306	0.29247	0.0281534	0.808161	0.932585
hsa-miR-548o-3p	5.68	0.33	0.00253	0.0261	0.33	0.00102	0.00905	5.87	0.14	0.124	0.998	0.14	0.154	0.996	0.11	0.29	1	3.02	0.000684	0.01	3.27	0.000897	0.0173	0.478324	0.0369076	0.106873	0.279042	0.0052835	0.119936
hsa-miR-548p	2.95	0.01	0.983	0.989	-0.06	0.801	0.884	3.79	-0.25	0.257	0.998	-0.24	0.288	0.996	-0.18	0.515	1	0.85	0.525	0.697	0.9	0.699	0.839	-0.32911	0.458401	0.610751	0.0409409	0.87462	0.951079
hsa-miR-548q	2.6	-0.06	0.686	0.822	-0.02	0.857	0.923	NA	NA	NA	NA	NA	NA	NA	NA	NA	NA	0.99	0.964	0.982	0.95	0.819	0.898	0.431295	0.0537801	0.136639	-0.059351	0.714248	0.887545
hsa-miR-548v	2.81	0.03	0.847	0.912	0.03	0.831	0.907	3.85	0.01	0.947	0.998	0.01	0.935	0.996	-0.03	0.825	1	1.05	0.829	0.906	1.02	0.942	0.973	0.626044	0.0196715	0.0687848	-0.0464401	0.756823	0.908989
hsa-miR-548w	2.63	-0.44	0.000734	0.0123	-0.47	0.000123	0.00211	NA	NA	NA	NA	NA	NA	NA	NA	NA	NA	0.34	0.000138	0.00492	0.38	0.000843	0.0166	-0.475199	0.0213482	0.0715282	-0.382244	0.00621935	0.128345
hsa-miR-549a	3.01	0.29	0.138	0.323	0.21	0.24	0.425	3.92	-0.13	0.408	0.998	-0.07	0.668	0.996	0.06	0.744	1	1.24	0.396	0.596	1.34	0.27	0.504	-0.0946406	0.784361	0.876212	0.112443	0.487487	0.759926
hsa-miR-550a-3p	5.45	0.1	0.225	0.434	0.18	0.029	0.1	5.75	0.08	0.327	0.998	0.06	0.476	0.996	0.14	0.18	1	1.85	0.0199	0.084	1.5	0.155	0.358	0.372495	0.0280543	0.0857688	0.108207	0.221613	0.545894
hsa-miR-550a-5p	4.45	-0.01	0.923	0.955	0.04	0.63	0.772	4.95	0.19	0.0287	0.998	0.17	0.0524	0.996	0.18	0.0859	1	1.31	0.273	0.487	1.17	0.535	0.742	-0.274539	0.102248	0.213428	0.112975	0.261966	0.589271
hsa-miR-551a	2.7	0.08	0.604	0.775	0.03	0.835	0.91	3.76	-0.08	0.543	0.998	-0.09	0.497	0.996	-0.06	0.648	1	1	0.995	0.996	1.03	0.911	0.959	-0.258626	0.339383	0.501073	0.04599	0.731317	0.889512
hsa-miR-551b-3p	6.01	0.15	0.172	0.37	0.14	0.189	0.357	6.3	-0.09	0.533	0.998	-0.08	0.575	0.996	-0.13	0.476	1	1.32	0.279	0.487	1.37	0.248	0.477	-0.0153462	0.932811	0.959574	0.140815	0.303375	0.610486
hsa-miR-552-3p	2.87	-0.13	0.385	0.602	-0.14	0.309	0.503	3.82	-0.14	0.222	0.998	-0.13	0.266	0.996	-0.2	0.181	1	0.69	0.16	0.329	0.7	0.198	0.417	-0.801966	0.00915345	0.0377788	-0.0154753	0.908761	0.9632
hsa-miR-552-5p	2.77	-0.23	0.108	0.282	-0.29	0.03	0.102	3.73	0.03	0.754	0.998	0.02	0.829	0.996	-0.04	0.734	1	0.62	0.0582	0.173	0.66	0.117	0.306	-0.792008	0.0146273	0.0548824	-0.097053	0.338104	0.639947
hsa-miR-556-3p	2.73	-0.09	0.423	0.637	-0.09	0.386	0.578	3.74	0.09	0.394	0.998	0.1	0.39	0.996	0.09	0.46	1	0.88	0.598	0.753	0.92	0.715	0.844	0.288611	0.193498	0.331864	-0.120684	0.280444	0.604032
hsa-miR-556-5p	3.16	0.02	0.87	0.923	0.01	0.932	0.966	3.94	0	0.992	0.998	-0.01	0.878	0.996	-0.03	0.763	1	1.02	0.931	0.966	1.03	0.91	0.959	-0.0807298	0.752943	0.857807	0.0220751	0.84384	0.93987
hsa-miR-5581-3p	3.02	-0.31	0.0303	0.128	-0.38	0.00563	0.0327	3.82	0.05	0.71	0.998	0.08	0.614	0.996	0	0.991	1	0.58	0.0234	0.0934	0.67	0.114	0.301	-0.369614	0.0644475	0.154181	-0.262488	0.0910346	0.377493
hsa-miR-5584-5p	3.37	-0.09	0.575	0.755	-0.1	0.499	0.668	4.04	0	0.979	0.998	0	0.995	0.999	-0.06	0.753	1	0.85	0.504	0.679	0.88	0.608	0.791	-0.00343318	0.990415	0.991507	-0.0840411	0.617123	0.840101
hsa-miR-5586-5p	4.45	0.28	0.00913	0.0583	0.29	0.00333	0.0221	4.92	0.05	0.634	0.998	0.07	0.493	0.996	0.04	0.753	1	2.21	0.00548	0.0338	2.3	0.00808	0.0543	0.492159	0.0226984	0.0732328	0.168564	0.0834461	0.372186
hsa-miR-561-5p	5.18	-0.26	0.011	0.066	-0.27	0.00421	0.0267	5.33	-0.07	0.421	0.998	-0.07	0.442	0.996	-0.05	0.631	1	0.46	0.00508	0.0322	0.48	0.0101	0.062	-0.648873	0.00178167	0.0101745	-0.150754	0.130388	0.433222
hsa-miR-5680	5.28	-0.27	0.00829	0.0558	-0.25	0.00824	0.0429	5.32	0.13	0.222	0.998	0.15	0.176	0.996	0.07	0.519	1	0.64	0.0526	0.161	0.64	0.0679	0.218	-0.364918	0.0529366	0.135398	-0.205711	0.0490642	0.291178
hsa-miR-5682	3	0.02	0.892	0.937	0.02	0.852	0.92	3.84	-0.02	0.879	0.998	-0.02	0.887	0.996	0	0.989	1	1.03	0.906	0.955	1.01	0.974	0.988	0.611815	0.00488704	0.0232326	-0.0540677	0.658883	0.859578
hsa-miR-5683	7.6	0.06	0.797	0.89	-0.09	0.657	0.79	7.54	-0.19	0.496	0.998	-0.14	0.618	0.996	-0.29	0.369	1	0.85	0.519	0.691	1.05	0.862	0.928	-1.10714	0.00160019	0.00943491	0.120491	0.65724	0.859578
hsa-miR-5688	4.1	0.15	0.256	0.477	0.17	0.177	0.342	4.69	0.08	0.437	0.998	0.07	0.517	0.996	0.06	0.595	1	1.45	0.145	0.307	1.41	0.199	0.419	0.441249	0.106963	0.218253	0.10984	0.335488	0.638578
hsa-miR-5690	3.09	0.61	0.000199	0.00547	0.65	2.64e-05	0.000748	4.09	-0.11	0.267	0.998	-0.09	0.384	0.996	-0.07	0.595	1	2.94	0.00114	0.0133	2.52	0.00495	0.042	1.84501	1.17216e-08	6.75673e-06	0.282348	0.0522046	0.296261
hsa-miR-5695	3.2	0.05	0.655	0.804	0.08	0.44	0.623	4.01	-0.03	0.797	0.998	-0.07	0.546	0.996	0.06	0.614	1	1.16	0.528	0.7	1.01	0.981	0.989	0.0429033	0.841162	0.906482	0.100579	0.370201	0.677324
hsa-miR-5696	2.52	0	0.995	0.995	0.07	0.623	0.768	NA	NA	NA	NA	NA	NA	NA	NA	NA	NA	1.18	0.512	0.685	1.07	0.801	0.889	-0.133936	0.639569	0.767145	0.114006	0.436231	0.722807
hsa-miR-5699-3p	3.74	0.18	0.19	0.391	0.11	0.385	0.577	4.35	0.01	0.904	0.998	0.01	0.95	0.996	0.02	0.875	1	1.23	0.395	0.596	1.38	0.208	0.428	-0.125839	0.636933	0.764993	0.169707	0.168764	0.481197
hsa-miR-5699-5p	4.68	0.08	0.586	0.764	0.06	0.644	0.779	5.01	0.01	0.929	0.998	0.02	0.93	0.996	0.14	0.484	1	1.12	0.649	0.791	1.13	0.61	0.791	0.19118	0.448934	0.608308	0.0655077	0.687218	0.869927
hsa-miR-5700	3.24	0.01	0.937	0.963	0.09	0.589	0.743	4.02	0.22	0.16	0.998	0.22	0.178	0.996	0.23	0.227	1	1.26	0.351	0.554	1.21	0.465	0.689	0.462591	0.15377	0.279806	0.0212992	0.904581	0.9632
hsa-miR-5701	6.77	0.4	0.00347	0.0297	0.41	0.00128	0.0107	7.26	0.07	0.563	0.998	0.07	0.608	0.996	0.17	0.212	1	2.61	0.00204	0.0177	2.55	0.00389	0.0368	0.292958	0.262892	0.418657	0.449435	0.00144435	0.085616
hsa-miR-574-3p	9.73	-0.06	0.732	0.849	-0.03	0.851	0.92	9.58	-0.08	0.695	0.998	-0.09	0.672	0.996	0.09	0.679	1	0.92	0.755	0.862	0.87	0.613	0.791	0.174958	0.623625	0.755002	-0.0725508	0.706542	0.883664
hsa-miR-574-5p	5.9	0.04	0.738	0.852	-0.03	0.789	0.877	5.83	-0.15	0.121	0.998	-0.14	0.165	0.996	-0.03	0.798	1	0.82	0.451	0.639	0.93	0.786	0.878	-0.146203	0.450872	0.608308	0.0039453	0.971959	0.990655
hsa-miR-576-3p	3.65	0.05	0.689	0.822	0.07	0.549	0.714	4.33	-0.09	0.416	0.998	-0.12	0.308	0.996	0.02	0.905	1	1.08	0.74	0.851	0.96	0.883	0.941	-0.281923	0.220426	0.365232	0.149703	0.275294	0.603904
hsa-miR-576-5p	5.73	0.37	0.00239	0.0255	0.39	0.000575	0.00643	5.86	-0.06	0.617	0.998	-0.06	0.674	0.996	-0.03	0.855	1	2.22	0.00428	0.0299	2.22	0.00833	0.0547	0.560236	0.0191702	0.0674672	0.306159	0.0121388	0.153083
hsa-miR-577	11.53	-0.05	0.838	0.908	-0.03	0.877	0.931	11.32	0.02	0.944	0.998	-0.02	0.957	0.996	0.1	0.759	1	0.97	0.892	0.946	0.95	0.836	0.909	0.361682	0.406359	0.568936	-0.0623969	0.808308	0.932585
hsa-miR-579-5p	2.38	0.11	0.54	0.73	0.09	0.591	0.743	NA	NA	NA	NA	NA	NA	NA	NA	NA	NA	1.16	0.533	0.7	1.18	0.5	0.716	NA	NA	NA	NA	NA	NA
hsa-miR-580-3p	3.43	0.08	0.499	0.696	0.05	0.644	0.779	4.15	-0.1	0.433	0.998	-0.09	0.495	0.996	-0.16	0.331	1	1.04	0.871	0.935	1.07	0.763	0.869	0.361207	0.0538731	0.136639	-0.0222994	0.872312	0.950852
hsa-miR-582-3p	10.13	0.02	0.862	0.921	-0.02	0.851	0.92	9.93	-0.01	0.858	0.998	-0.01	0.895	0.996	-0.14	0.0987	1	0.93	0.788	0.884	1.06	0.822	0.9	-0.19429	0.39188	0.552527	0.0384999	0.592245	0.822261
hsa-miR-582-5p	9.91	0.21	0.0083	0.0558	0.19	0.00875	0.0446	10.17	-0.01	0.952	0.998	0.02	0.833	0.996	-0.13	0.196	1	2.01	0.016	0.0744	2.26	0.00753	0.0513	0.345352	0.0197794	0.0687848	0.108305	0.262187	0.589271
hsa-miR-584-3p	2.37	-0.15	0.373	0.59	-0.16	0.293	0.494	NA	NA	NA	NA	NA	NA	NA	NA	NA	NA	0.73	0.214	0.405	0.75	0.286	0.524	-0.0904849	0.797916	0.881396	-0.101236	0.454404	0.739424
hsa-miR-584-5p	10.58	-0.04	0.88	0.932	-0.11	0.638	0.777	10.07	0	0.999	0.999	-0.01	0.977	0.996	0.15	0.634	1	0.89	0.641	0.789	0.96	0.863	0.928	-0.0960967	0.826329	0.896424	-0.0277168	0.915464	0.9632
hsa-miR-585-3p	3.25	0.41	0.0131	0.0733	0.34	0.0242	0.0894	4.13	-0.04	0.782	0.998	-0.06	0.699	0.996	0.07	0.653	1	1.73	0.0447	0.144	1.81	0.0353	0.137	0.0676342	0.822148	0.895096	0.342742	0.0191981	0.195864
hsa-miR-589-3p	4.56	-0.14	0.114	0.29	-0.13	0.11	0.247	4.81	0.03	0.735	0.998	0.02	0.852	0.996	-0.02	0.878	1	0.69	0.14	0.299	0.69	0.158	0.365	-0.197368	0.229671	0.376396	-0.101274	0.298081	0.606652
hsa-miR-589-5p	8.62	0.21	0.00184	0.0219	0.22	0.000424	0.00506	8.5	0.05	0.558	0.998	0.04	0.608	0.996	0.11	0.287	1	2.73	0.000607	0.00932	2.45	0.00281	0.0304	0.114993	0.367055	0.529867	0.257065	0.00181531	0.085616
hsa-miR-590-3p	7.46	0.34	0.0346	0.141	0.38	0.0116	0.0533	7.68	0.11	0.541	0.998	0.15	0.409	0.996	0.16	0.479	1	2.05	0.0158	0.0739	2.16	0.0193	0.093	1.05926	0.000910139	0.00600415	0.139056	0.39529	0.69286
hsa-miR-590-5p	3.77	-0.3	0.0866	0.249	-0.26	0.11	0.247	4.49	-0.02	0.919	0.998	-0.02	0.903	0.996	0.02	0.916	1	0.7	0.14	0.299	0.68	0.122	0.314	-0.0748084	0.826101	0.896424	-0.269574	0.108721	0.404584
hsa-miR-592	8.61	0.15	0.0478	0.171	0.12	0.0759	0.19	8.45	0.03	0.748	0.998	0.04	0.622	0.996	-0.04	0.66	1	1.59	0.073	0.197	1.73	0.0418	0.154	0.0985889	0.515751	0.664258	0.128253	0.132986	0.435926
hsa-miR-597-3p	2.48	0.07	0.629	0.786	-0.02	0.913	0.957	NA	NA	NA	NA	NA	NA	NA	NA	NA	NA	0.97	0.885	0.942	1.08	0.758	0.867	-0.903711	0.00186097	0.0104954	0.147896	0.26093	0.589271
hsa-miR-597-5p	3.32	-0.23	0.103	0.273	-0.27	0.0363	0.114	4.21	-0.2	0.074	0.998	-0.19	0.0946	0.996	-0.35	0.00458	0.772	0.53	0.0175	0.0788	0.57	0.0415	0.153	-0.612325	0.0385534	0.109395	-0.148616	0.172135	0.487775
hsa-miR-598-3p	11.49	-0.18	0.0645	0.204	-0.18	0.0496	0.141	11.23	-0.1	0.361	0.998	-0.08	0.465	0.996	-0.14	0.254	1	0.56	0.0326	0.115	0.58	0.0504	0.175	0.0857553	0.646701	0.773656	-0.274453	0.0169711	0.182476
hsa-miR-598-5p	3.08	-0.1	0.393	0.607	-0.12	0.304	0.5	3.9	-0.05	0.688	0.998	-0.03	0.819	0.996	0.02	0.894	1	0.75	0.249	0.452	0.79	0.349	0.588	-0.250164	0.139933	0.260443	-0.0472781	0.737578	0.895349
hsa-miR-6087	3.36	-0.48	0.015	0.0814	-0.49	0.00763	0.0408	3.99	-0.03	0.835	0.998	-0.03	0.864	0.996	0.13	0.469	1	0.52	0.0163	0.075	0.53	0.0248	0.111	-0.971044	0.00371735	0.018415	-0.260007	0.201131	0.531428
hsa-miR-616-5p	4.34	-0.01	0.956	0.973	-0.03	0.803	0.885	4.8	-0.01	0.879	0.998	0.01	0.927	0.996	0	0.972	1	0.93	0.756	0.863	0.98	0.926	0.969	0.216328	0.335226	0.499811	-0.0683709	0.505058	0.768803
hsa-miR-618	4.54	-0.09	0.475	0.686	0.02	0.876	0.931	5.1	0.12	0.379	0.998	0.08	0.561	0.996	0.12	0.403	1	1.1	0.683	0.814	0.86	0.569	0.766	-0.0498278	0.846011	0.910017	0.0119752	0.914354	0.9632
hsa-miR-624-5p	3.21	0.17	0.229	0.439	0.15	0.255	0.443	4.13	-0.04	0.751	0.998	-0.03	0.824	0.996	0.03	0.81	1	1.28	0.325	0.532	1.31	0.308	0.549	0.417135	0.183591	0.318738	0.0308996	0.789668	0.92638
hsa-miR-625-3p	6.49	-0.08	0.695	0.822	-0.16	0.406	0.591	6.48	-0.11	0.642	0.998	-0.11	0.644	0.996	-0.03	0.886	1	0.79	0.349	0.553	0.86	0.549	0.755	-0.652248	0.0623422	0.151355	0.00249653	0.990808	0.994093
hsa-miR-625-5p	7.13	-0.01	0.926	0.955	0.03	0.837	0.912	7.19	-0.03	0.862	0.998	-0.05	0.789	0.996	0.11	0.585	1	1.03	0.897	0.947	0.93	0.781	0.876	0.330727	0.206	0.348321	-0.0254821	0.883382	0.95156
hsa-miR-627-3p	3.33	-0.24	0.0708	0.218	-0.27	0.0269	0.0956	4.04	0.09	0.4	0.998	0.12	0.295	0.996	0.12	0.334	1	0.66	0.0818	0.209	0.72	0.192	0.409	-0.0809263	0.777849	0.873037	-0.252027	0.0271512	0.220179
hsa-miR-627-5p	3.95	-0.06	0.607	0.778	-0.03	0.787	0.876	4.45	0.08	0.474	0.998	0.08	0.484	0.996	0.11	0.431	1	1	0.983	0.993	0.95	0.844	0.914	-0.211694	0.240765	0.391081	0.0245134	0.842355	0.93987
hsa-miR-628-3p	8.7	0.2	0.00478	0.0374	0.22	0.000961	0.00896	8.64	-0.01	0.93	0.998	0.01	0.95	0.996	-0.06	0.543	1	2.42	0.00235	0.0198	2.31	0.00532	0.0427	0.595756	7.75542e-06	0.000281677	0.105292	0.236596	0.563856
hsa-miR-628-5p	9.88	0.46	0.000129	0.00432	0.48	1.87e-05	0.000583	9.76	0	0.987	0.998	0.03	0.838	0.996	-0.15	0.425	1	3.1	0.000287	0.00603	3.18	0.000507	0.0144	1.09548	2.0832e-07	3.15258e-05	0.283309	0.0613611	0.317478
hsa-miR-629-3p	2.49	-0.32	0.0325	0.135	-0.22	0.123	0.264	NA	NA	NA	NA	NA	NA	NA	NA	NA	NA	0.63	0.0698	0.191	0.43	0.00629	0.0475	0.253433	0.422094	0.58158	-0.192908	0.0824635	0.370677
hsa-miR-629-5p	5.37	-0.2	0.0805	0.236	-0.22	0.039	0.12	5.49	0.01	0.93	0.998	-0.01	0.939	0.996	0.04	0.749	1	0.61	0.0623	0.181	0.58	0.0622	0.204	-0.704755	0.00169375	0.00979571	-0.0458802	0.670112	0.86799
hsa-miR-636	3.07	0.14	0.197	0.4	0.05	0.646	0.781	3.92	-0.06	0.565	0.998	0	0.963	0.996	-0.1	0.359	1	1.06	0.81	0.901	1.39	0.209	0.428	0.395081	0.064726	0.154181	-0.0601546	0.557303	0.798056
hsa-miR-641	6.56	0.27	0.011	0.066	0.31	0.00218	0.0154	6.78	0.01	0.919	0.998	0.01	0.939	0.996	0.01	0.928	1	2.24	0.00467	0.0311	2.09	0.0148	0.076	0.690256	0.00106556	0.00667258	0.201759	0.0941736	0.379542
hsa-miR-642a-3p	3.25	0.03	0.884	0.932	0.03	0.862	0.926	4.09	0.43	0.0243	0.998	0.41	0.0386	0.996	0.55	0.0221	1	1.25	0.377	0.582	1.25	0.388	0.626	-0.0683505	0.841302	0.906482	0.1358	0.51227	0.771584
hsa-miR-642a-5p	3.7	0.22	0.353	0.578	0.18	0.417	0.6	4.36	0.01	0.953	0.998	0.03	0.902	0.996	0.19	0.417	1	1.21	0.44	0.628	1.22	0.435	0.669	0.448333	0.339014	0.501073	0.145143	0.453668	0.739424
hsa-miR-643	2.61	-0.15	0.333	0.561	-0.11	0.453	0.633	3.72	0.09	0.56	0.998	0.05	0.743	0.996	0.07	0.691	1	0.88	0.587	0.743	0.83	0.477	0.699	-0.317789	0.291035	0.448658	-0.000269601	0.998318	0.998318
hsa-miR-6500-3p	4.6	-0.2	0.111	0.286	-0.27	0.0231	0.086	4.79	-0.07	0.596	0.998	-0.05	0.712	0.996	-0.26	0.0664	1	0.57	0.0265	0.102	0.66	0.124	0.316	-0.388076	0.127414	0.244592	-0.194553	0.117165	0.415569
hsa-miR-6504-5p	3.17	0.07	0.612	0.782	0.06	0.6	0.749	3.98	0.21	0.0972	0.998	0.2	0.128	0.996	0.12	0.445	1	1.29	0.301	0.503	1.3	0.305	0.548	-0.233525	0.272581	0.429022	0.119972	0.3911	0.69224
hsa-miR-6505-3p	2.56	0.27	0.0756	0.226	0.28	0.0503	0.143	3.71	0.17	0.159	0.998	0.16	0.215	0.996	0.17	0.176	1	1.79	0.0302	0.11	1.76	0.0411	0.153	-0.144762	0.597018	0.732557	0.265211	0.0661646	0.328292
hsa-miR-6505-5p	4.27	0.07	0.559	0.743	0.05	0.666	0.794	4.58	0.03	0.79	0.998	0.04	0.764	0.996	0.08	0.599	1	1.13	0.623	0.773	1.21	0.474	0.697	-0.587337	0.00653763	0.0290989	0.158389	0.212664	0.539384
hsa-miR-6507-5p	3.42	-0.27	0.0636	0.202	-0.27	0.0441	0.13	3.97	0.12	0.327	0.998	0.1	0.415	0.996	-0.01	0.954	1	0.66	0.103	0.244	0.62	0.0958	0.271	-0.357484	0.123901	0.240388	-0.155502	0.303898	0.610486
hsa-miR-6508-3p	2.54	0.11	0.476	0.686	0.05	0.725	0.832	NA	NA	NA	NA	NA	NA	NA	NA	NA	NA	1.26	0.347	0.553	1.37	0.229	0.452	-0.735059	0.00235547	0.0124347	0.244224	0.0895489	0.377493
hsa-miR-6508-5p	2.51	-0.09	0.551	0.74	-0.18	0.188	0.356	NA	NA	NA	NA	NA	NA	NA	NA	NA	NA	0.72	0.194	0.383	0.88	0.612	0.791	0.106945	0.65862	0.780724	-0.235417	0.0972661	0.387358
hsa-miR-651-5p	5.01	0.02	0.824	0.902	-0.07	0.48	0.651	5.28	0.02	0.877	0.998	0.07	0.447	0.996	-0.02	0.855	1	0.83	0.479	0.66	1.16	0.618	0.793	-0.023144	0.880137	0.937204	-0.116607	0.301221	0.60915
hsa-miR-6511a-3p	7.41	-0.03	0.613	0.782	-0.05	0.399	0.587	7.33	-0.05	0.481	0.998	-0.03	0.631	0.996	-0.06	0.483	1	0.75	0.267	0.478	0.81	0.439	0.669	-0.0854239	0.535538	0.682004	-0.0532766	0.471545	0.751515
hsa-miR-6511a-5p	2.19	-0.61	0.00411	0.0333	-0.57	0.00382	0.0248	NA	NA	NA	NA	NA	NA	NA	NA	NA	NA	0.51	0.0177	0.0796	0.49	0.0216	0.101	-0.948459	0.0182926	0.0647065	-0.2783	0.126844	0.429755
hsa-miR-6511b-3p	7.34	-0.18	0.0129	0.0732	-0.16	0.0139	0.0597	7.24	-0.02	0.76	0.998	-0.02	0.829	0.996	-0.11	0.254	1	0.52	0.0112	0.0569	0.49	0.0137	0.0726	-0.00342119	0.982183	0.988716	-0.18681	0.00669086	0.135002
hsa-miR-6513-5p	2.78	0.04	0.778	0.877	0.07	0.551	0.715	3.81	-0.05	0.601	0.998	-0.08	0.423	0.996	0.07	0.527	1	1.11	0.68	0.813	0.99	0.969	0.986	0.458681	0.0528826	0.135398	0.0229017	0.85192	0.93987
hsa-miR-6514-5p	3.57	-0.08	0.362	0.582	-0.06	0.454	0.634	4.08	0.24	0.0057	0.998	0.19	0.0139	0.996	0.23	0.0168	1	1.04	0.884	0.942	0.95	0.854	0.924	-0.436343	0.0176222	0.0632448	0.0615214	0.470673	0.751515
hsa-miR-6516-3p	5.35	0.14	0.196	0.399	0.16	0.0994	0.231	5.78	0.2	0.0871	0.998	0.19	0.116	0.996	0.14	0.309	1	1.7	0.0438	0.141	1.61	0.0712	0.227	0.453599	0.0158959	0.0586727	0.0954045	0.432543	0.722807
hsa-miR-6516-5p	5.4	0.05	0.621	0.786	0.01	0.935	0.967	5.6	0	0.995	0.998	0	0.985	0.996	-0.02	0.907	1	1.01	0.955	0.979	1.12	0.671	0.822	-0.237767	0.0873197	0.189227	0.104561	0.385342	0.68629
hsa-miR-652-3p	8.44	-0.17	0.0102	0.0626	-0.18	0.00386	0.0248	8.36	-0.14	0.103	0.998	-0.12	0.158	0.996	-0.09	0.398	1	0.37	0.0009	0.0118	0.4	0.00249	0.0286	-0.0181815	0.867852	0.92707	-0.214487	0.0167534	0.182476
hsa-miR-652-5p	5.31	-0.18	0.123	0.303	-0.19	0.0692	0.178	5.74	0.06	0.599	0.998	0.07	0.575	0.996	0.15	0.326	1	0.68	0.124	0.277	0.69	0.169	0.38	-0.388454	0.0824077	0.183848	-0.137111	0.259727	0.589271
hsa-miR-653-3p	2.73	0.12	0.369	0.587	-0.04	0.768	0.865	3.76	-0.05	0.725	0.998	0.01	0.931	0.996	-0.01	0.947	1	0.9	0.681	0.813	1.29	0.38	0.618	0.0329469	0.884375	0.938859	-0.0957424	0.465564	0.748199
hsa-miR-653-5p	5	0.32	0.0752	0.226	0.1	0.584	0.742	5.14	0.04	0.853	0.998	0.17	0.417	0.996	0.09	0.75	1	1.15	0.57	0.73	1.83	0.0433	0.158	0.356051	0.255725	0.410971	-0.0332047	0.852037	0.93987
hsa-miR-654-3p	11.38	0.29	0.00105	0.0147	0.32	0.000145	0.00235	11.4	0.14	0.129	0.998	0.13	0.178	0.996	0.03	0.765	1	4.2	0.000189	0.00503	3.25	0.00247	0.0286	0.318854	0.0183145	0.0647065	0.332715	0.0117605	0.150401
hsa-miR-654-5p	5.08	-0.26	0.0199	0.0963	-0.35	0.00144	0.0118	5.02	-0.05	0.576	0.998	-0.03	0.716	0.996	-0.05	0.631	1	0.32	0.0018	0.0163	0.35	0.00917	0.0581	-0.950007	4.70814e-05	0.000763392	-0.144908	0.179161	0.497689
hsa-miR-655-3p	6.78	-0.37	0.0006	0.0105	-0.39	0.000158	0.00251	7.03	0.04	0.711	0.998	0.03	0.792	0.996	0.01	0.926	1	0.37	0.00122	0.0133	0.37	0.00271	0.03	-0.504722	0.00899931	0.0373122	-0.322868	0.0124594	0.154946
hsa-miR-655-5p	2.95	0.04	0.806	0.893	0.04	0.817	0.895	3.81	0.04	0.821	0.998	0.06	0.714	0.996	0.15	0.345	1	1.07	0.77	0.875	1.1	0.697	0.838	0.179738	0.523407	0.671262	-0.0101841	0.954491	0.983622
hsa-miR-656-3p	9.4	0.34	0.00348	0.0297	0.4	0.000322	0.00411	9.6	0.14	0.2	0.998	0.17	0.126	0.996	0.06	0.592	1	3.76	0.000631	0.00939	3.88	0.00121	0.0193	1.02748	2.2113e-05	0.000466944	0.179855	0.124292	0.428915
hsa-miR-656-5p	4.21	0.3	0.0167	0.0867	0.27	0.0228	0.0852	4.85	-0.04	0.772	0.998	-0.06	0.68	0.996	-0.04	0.801	1	1.6	0.054	0.164	1.63	0.057	0.193	-0.195556	0.388872	0.550851	0.337906	0.0109242	0.144199
hsa-miR-659-5p	5.26	0.15	0.148	0.332	0.12	0.233	0.418	5.3	-0.03	0.748	0.998	-0.03	0.747	0.996	-0.05	0.649	1	1.3	0.296	0.5	1.36	0.236	0.463	-0.0984743	0.631358	0.762331	0.153255	0.126124	0.428915
hsa-miR-660-3p	3.01	0.05	0.706	0.83	0.01	0.909	0.956	3.99	-0.02	0.864	0.998	0.03	0.759	0.996	-0.05	0.748	1	1.01	0.956	0.979	1.12	0.639	0.807	0.245068	0.259291	0.415232	-0.0753939	0.558112	0.798056
hsa-miR-660-5p	9.61	-0.14	0.0195	0.0955	-0.14	0.0121	0.0555	9.5	-0.06	0.447	0.998	-0.06	0.448	0.996	-0.02	0.845	1	0.48	0.00712	0.0401	0.49	0.0103	0.0625	-0.0992198	0.355343	0.5179	-0.142946	0.0752796	0.350532
hsa-miR-663a	2.74	-0.23	0.416	0.631	-0.26	0.323	0.52	3.54	-0.06	0.786	0.998	-0.12	0.559	0.996	0.07	0.731	1	0.76	0.299	0.503	0.73	0.297	0.539	-1.63459	0.00520195	0.0243033	0.174524	0.421736	0.711778
hsa-miR-663b	2.38	-0.36	0.106	0.277	-0.45	0.0351	0.112	NA	NA	NA	NA	NA	NA	NA	NA	NA	NA	0.6	0.0697	0.191	0.66	0.17	0.381	-2.08418	1.39079e-05	0.000364648	-0.0187907	0.91155	0.9632
hsa-miR-664a-3p	8.61	0.18	0.0573	0.189	0.18	0.0362	0.114	8.69	-0.09	0.444	0.998	-0.09	0.466	0.996	-0.11	0.471	1	1.56	0.0772	0.201	1.45	0.162	0.371	0.309514	0.0577376	0.144303	0.121595	0.294073	0.606652
hsa-miR-664a-5p	6.66	0.02	0.786	0.881	-0.02	0.777	0.87	6.6	0.07	0.318	0.998	0.06	0.39	0.996	0.05	0.564	1	0.99	0.964	0.982	1.16	0.592	0.78	-0.352463	0.0153664	0.0570202	0.0891048	0.261039	0.589271
hsa-miR-664b-3p	5.62	-0.09	0.332	0.56	-0.05	0.553	0.717	5.9	-0.02	0.884	0.998	-0.04	0.74	0.996	-0.02	0.908	1	0.86	0.531	0.7	0.74	0.223	0.444	0.0622261	0.692001	0.807506	-0.0274892	0.786436	0.92498
hsa-miR-664b-5p	3.73	0.16	0.136	0.323	0.09	0.408	0.591	4.34	0.14	0.177	0.998	0.14	0.176	0.996	0.13	0.296	1	1.35	0.23	0.426	1.75	0.0445	0.16	0.0474752	0.809313	0.890251	0.114611	0.276679	0.603904
hsa-miR-665	4.34	0.03	0.83	0.906	-0.01	0.949	0.969	4.91	0.1	0.386	0.998	0.08	0.505	0.996	0.04	0.76	1	1.04	0.884	0.942	1.21	0.496	0.716	-1.02169	5.93387e-05	0.000883271	0.234762	0.0618959	0.317522
hsa-miR-668-3p	8.61	-0.08	0.431	0.645	-0.09	0.342	0.535	8.45	-0.05	0.692	0.998	-0.02	0.865	0.996	-0.13	0.352	1	0.78	0.296	0.5	0.82	0.44	0.669	0.189238	0.280458	0.435775	-0.139411	0.258171	0.588994
hsa-miR-670-3p	6.2	-0.65	0.000295	0.00731	-0.73	1.84e-05	0.000583	5.8	-0.08	0.717	0.998	-0.08	0.727	0.996	-0.27	0.295	1	0.37	0.000453	0.00791	0.42	0.00364	0.0365	-0.843494	0.00588384	0.0269824	-0.614011	0.00305331	0.112772
hsa-miR-671-3p	8.95	0.02	0.805	0.893	0.02	0.782	0.873	8.65	0.01	0.953	0.998	0.02	0.878	0.996	-0.02	0.868	1	1.07	0.789	0.884	1.07	0.776	0.875	-0.0390868	0.801042	0.883775	0.0508517	0.565828	0.806549
hsa-miR-671-5p	6.25	-0.34	0.00248	0.0261	-0.43	0.00011	0.00199	6.2	-0.18	0.146	0.998	-0.18	0.171	0.996	-0.26	0.0635	1	0.24	0.000108	0.00423	0.27	0.000553	0.0148	-0.884206	2.06021e-05	0.000445397	-0.266696	0.0347211	0.254248
hsa-miR-6716-3p	5.07	0.06	0.687	0.822	0.05	0.727	0.832	5.25	-0.04	0.782	0.998	-0.04	0.796	0.996	0.04	0.796	1	1.06	0.815	0.904	1.07	0.794	0.884	0.518765	0.0598213	0.14661	-0.0216243	0.856036	0.941018
hsa-miR-6720-3p	2.64	0.11	0.515	0.709	-0.01	0.938	0.968	3.7	0.25	0.0706	0.998	0.26	0.0739	0.996	0.13	0.421	1	1.11	0.654	0.792	1.38	0.215	0.437	-0.408974	0.121881	0.237996	0.0702906	0.676339	0.869927
hsa-miR-6721-5p	2.8	-0.41	0.0117	0.0694	-0.39	0.00886	0.0448	3.68	-0.28	0.0449	0.998	-0.34	0.0121	0.996	-0.3	0.0919	1	0.41	0.00182	0.0163	0.4	0.00152	0.0216	-0.424566	0.100632	0.210539	-0.238856	0.125588	0.428915
hsa-miR-6726-3p	2.71	-0.2	0.16	0.356	-0.2	0.143	0.294	3.7	0.1	0.417	0.998	0.13	0.326	0.996	0.11	0.475	1	0.77	0.276	0.487	0.81	0.4	0.635	-0.0378016	0.895159	0.941479	-0.19391	0.109823	0.405362
hsa-miR-6733-5p	3.23	-0.08	0.503	0.699	-0.08	0.447	0.63	4.07	-0.1	0.367	0.998	-0.11	0.316	0.996	-0.02	0.912	1	0.75	0.259	0.468	0.74	0.264	0.499	-0.0260045	0.896716	0.941479	-0.0364828	0.750163	0.903379
hsa-miR-6734-5p	3.1	-0.3	0.0436	0.163	-0.36	0.01	0.0477	3.87	0.18	0.145	0.998	0.19	0.138	0.996	0.23	0.0495	1	0.61	0.052	0.16	0.71	0.187	0.402	-0.564899	0.0171572	0.0623646	-0.215401	0.157608	0.467673
hsa-miR-6735-5p	2.85	-0.15	0.279	0.505	-0.12	0.366	0.562	3.75	0.12	0.345	0.998	0.11	0.406	0.996	0.08	0.585	1	0.89	0.612	0.764	0.86	0.525	0.737	-0.471037	0.100516	0.210539	-0.0208509	0.866208	0.947611
hsa-miR-6739-3p	2.69	-0.2	0.166	0.363	-0.14	0.295	0.495	NA	NA	NA	NA	NA	NA	NA	NA	NA	NA	0.85	0.483	0.664	0.78	0.322	0.564	0.219657	0.485816	0.637458	-0.161101	0.0884242	0.377493
hsa-miR-6741-3p	3.65	0.12	0.284	0.51	0.08	0.44	0.623	4.27	-0.08	0.406	0.998	-0.09	0.41	0.996	-0.06	0.622	1	1.12	0.639	0.788	1.19	0.505	0.723	0.413298	0.0407918	0.114095	0.0194131	0.862204	0.945509
hsa-miR-6743-3p	2.77	-0.24	0.083	0.241	-0.24	0.0656	0.171	3.75	0.24	0.0157	0.998	0.23	0.0229	0.996	0.24	0.0542	1	0.77	0.278	0.487	0.78	0.326	0.566	-0.0884522	0.683872	0.802268	-0.201831	0.155006	0.464507
hsa-miR-6746-3p	3.29	0.06	0.626	0.786	0.09	0.468	0.644	4.14	-0.02	0.829	0.998	-0.02	0.836	0.996	-0.1	0.339	1	1.19	0.522	0.693	1.09	0.759	0.867	0.0744651	0.764157	0.86376	0.0786589	0.502948	0.768803
hsa-miR-6747-3p	2.73	0.29	0.00991	0.0619	0.26	0.0127	0.0567	3.86	-0.03	0.726	0.998	-0.03	0.735	0.996	-0.05	0.621	1	1.84	0.0264	0.102	1.94	0.0244	0.111	0.157066	0.504445	0.655274	0.245381	0.00977634	0.144199
hsa-miR-675-3p	2.47	-0.44	0.00901	0.0583	-0.43	0.00541	0.0316	NA	NA	NA	NA	NA	NA	NA	NA	NA	NA	0.56	0.0195	0.0834	0.58	0.0367	0.141	-0.634477	0.0335665	0.0986354	-0.338267	0.029248	0.229231
hsa-miR-676-3p	3.65	0.09	0.473	0.686	0.08	0.526	0.692	4.29	-0.15	0.285	0.998	-0.13	0.349	0.996	-0.15	0.369	1	1.06	0.82	0.905	1.08	0.751	0.862	0.269796	0.219055	0.364289	0.0106447	0.938676	0.976309
hsa-miR-6761-5p	2.89	-0.28	0.017	0.0876	-0.23	0.0337	0.11	3.7	0.06	0.609	0.998	0.02	0.853	0.996	-0.02	0.901	1	0.65	0.0747	0.198	0.59	0.0392	0.148	-0.446204	0.0220874	0.0721417	-0.0987821	0.410008	0.701646
hsa-miR-6762-3p	3.31	-0.09	0.43	0.645	-0.13	0.246	0.432	4	0.02	0.847	0.998	0.03	0.799	0.996	-0.03	0.813	1	0.79	0.32	0.525	0.88	0.592	0.78	-0.476644	0.0564105	0.141494	-0.0372064	0.714883	0.887545
hsa-miR-6764-3p	2.92	0.22	0.0312	0.13	0.21	0.0288	0.0999	3.85	-0.02	0.887	0.998	-0.02	0.877	0.996	-0.11	0.345	1	1.63	0.0581	0.173	1.58	0.0858	0.253	0.0492848	0.792356	0.879414	0.195751	0.0520095	0.296261
hsa-miR-6766-3p	2.48	-0.21	0.133	0.318	-0.2	0.116	0.254	NA	NA	NA	NA	NA	NA	NA	NA	NA	NA	0.87	0.549	0.712	0.91	0.703	0.841	0.566566	0.0279733	0.0857688	-0.250433	0.0509631	0.296163
hsa-miR-6770-3p	3.24	-0.22	0.0818	0.239	-0.23	0.0579	0.156	3.89	-0.01	0.9	0.998	0	0.996	0.999	0.01	0.91	1	0.66	0.0888	0.222	0.7	0.147	0.346	-0.0666251	0.762867	0.86376	-0.191135	0.13622	0.439427
hsa-miR-6770-5p	2.59	-0.27	0.0592	0.192	-0.28	0.0345	0.111	NA	NA	NA	NA	NA	NA	NA	NA	NA	NA	0.64	0.0743	0.198	0.65	0.107	0.29	-0.744851	0.0171709	0.0623646	-0.135471	0.210166	0.535677
hsa-miR-6772-3p	3.17	-0.15	0.254	0.477	-0.22	0.0905	0.216	3.86	-0.05	0.71	0.998	-0.02	0.891	0.996	-0.04	0.779	1	0.68	0.0964	0.234	0.78	0.334	0.576	-0.421778	0.0650347	0.154181	-0.148551	0.295107	0.606652
hsa-miR-6786-3p	3.22	-0.04	0.716	0.838	-0.09	0.355	0.546	4	0	0.977	0.998	0.04	0.745	0.996	0.08	0.502	1	0.83	0.42	0.617	0.99	0.952	0.975	0.127905	0.38744	0.550851	-0.127657	0.251516	0.581294
hsa-miR-6794-3p	3.76	-0.07	0.552	0.741	-0.06	0.598	0.748	4.38	-0.04	0.711	0.998	-0.02	0.837	0.996	0.03	0.804	1	0.83	0.475	0.657	0.8	0.41	0.643	-0.0291735	0.89191	0.940786	-0.0523264	0.63234	0.849356
hsa-miR-6794-5p	2.66	-0.2	0.163	0.358	-0.28	0.0449	0.132	3.69	-0.06	0.588	0.998	-0.09	0.443	0.996	-0.09	0.502	1	0.61	0.0487	0.153	0.64	0.0911	0.261	-1.07779	0.000194728	0.00200924	0.00641077	0.955299	0.983622
hsa-miR-6802-3p	3.03	-0.08	0.559	0.743	-0.01	0.956	0.974	3.9	0.31	0.0164	0.998	0.32	0.0178	0.996	0.29	0.0824	1	1.19	0.485	0.666	1.09	0.743	0.855	0.532619	0.0427326	0.117224	-0.0650965	0.622885	0.844148
hsa-miR-6803-3p	3.98	0.02	0.853	0.916	0.08	0.475	0.649	4.57	0.07	0.447	0.998	0.06	0.486	0.996	0.14	0.18	1	1.26	0.373	0.58	1.08	0.786	0.878	0.567938	0.0240626	0.0759611	-0.0216185	0.828424	0.933262
hsa-miR-6810-3p	3.58	-0.39	0.000209	0.00557	-0.38	9.9e-05	0.00185	4.17	0.03	0.741	0.998	0.05	0.603	0.996	0.04	0.734	1	0.39	0.00101	0.0125	0.41	0.00191	0.0251	0.0731482	0.670502	0.791698	-0.366992	0.000770773	0.0795982
hsa-miR-6818-5p	3.22	0	0.974	0.986	-0.03	0.775	0.869	4.03	-0.03	0.8	0.998	-0.03	0.809	0.996	-0.1	0.498	1	0.93	0.74	0.851	0.98	0.94	0.973	-0.155209	0.521519	0.669787	0.0299906	0.818631	0.932644
hsa-miR-6837-3p	4.59	0.12	0.224	0.434	0.09	0.321	0.52	4.79	-0.02	0.841	0.998	-0.01	0.894	0.996	0.02	0.866	1	1.22	0.392	0.593	1.27	0.318	0.558	-0.29531	0.11151	0.224006	0.162515	0.0992116	0.39338
hsa-miR-6841-5p	4.05	0.46	0.0008	0.0127	0.51	8.07e-05	0.00163	4.89	-0.13	0.252	0.998	-0.12	0.306	0.996	-0.07	0.599	1	2.59	0.00205	0.0177	2.42	0.00584	0.0459	0.852052	0.000668973	0.00478289	0.293577	0.0338811	0.252164
hsa-miR-6842-3p	7.02	-0.12	0.267	0.489	-0.04	0.684	0.804	6.91	0.09	0.407	0.998	0.06	0.578	0.996	0.07	0.595	1	0.96	0.863	0.933	0.78	0.377	0.613	0.00815627	0.971363	0.979998	-0.0134156	0.888854	0.953995
hsa-miR-6843-3p	2.41	0.31	0.0538	0.184	0.24	0.102	0.234	NA	NA	NA	NA	NA	NA	NA	NA	NA	NA	1.59	0.0754	0.198	1.8	0.0398	0.15	-0.0218744	0.951457	0.970105	0.232961	0.0454597	0.291178
hsa-miR-6844	NA	NA	NA	NA	NA	NA	NA	NA	NA	NA	NA	NA	NA	NA	NA	NA	NA	NA	NA	NA	NA	NA	NA	-0.514175	0.0510232	0.132101	-0.05939	0.641955	0.855114
hsa-miR-6847-5p	2.4	-0.04	0.828	0.905	-0.09	0.572	0.733	NA	NA	NA	NA	NA	NA	NA	NA	NA	NA	0.82	0.418	0.617	0.85	0.537	0.745	-0.555253	0.12294	0.239036	0.04357	0.726216	0.889512
hsa-miR-6852-5p	2.4	-0.23	0.128	0.31	-0.22	0.112	0.248	NA	NA	NA	NA	NA	NA	NA	NA	NA	NA	0.67	0.109	0.252	0.66	0.114	0.301	-0.359086	0.205529	0.348172	-0.0978404	0.443007	0.731365
hsa-miR-6858-5p	3.09	-0.09	0.511	0.705	-0.1	0.441	0.623	3.98	-0.17	0.163	0.998	-0.16	0.189	0.996	-0.15	0.328	1	0.72	0.203	0.391	0.68	0.15	0.352	-0.0703221	0.724302	0.834602	-0.0487568	0.730409	0.889512
hsa-miR-6859-5p	4.27	-0.29	0.0175	0.0892	-0.29	0.00962	0.0469	4.54	-0.01	0.931	0.998	0	0.988	0.998	0.09	0.483	1	0.55	0.0187	0.0818	0.57	0.0326	0.131	-0.456374	0.0550549	0.138476	-0.197367	0.0571655	0.312533
hsa-miR-6862-3p	2.55	-0.42	0.00745	0.0521	-0.43	0.00327	0.0218	NA	NA	NA	NA	NA	NA	NA	NA	NA	NA	0.6	0.0308	0.111	0.67	0.107	0.29	-0.414755	0.0907842	0.193958	-0.368702	0.0221391	0.205775
hsa-miR-6862-5p	2.43	-0.3	0.0595	0.193	-0.37	0.0133	0.0585	NA	NA	NA	NA	NA	NA	NA	NA	NA	NA	0.56	0.0226	0.0911	0.65	0.0912	0.261	-0.0112098	0.959423	0.971189	-0.340824	0.0481152	0.291178
hsa-miR-6864-5p	2.88	-0.38	0.00261	0.0263	-0.35	0.00238	0.0165	NA	NA	NA	NA	NA	NA	NA	NA	NA	NA	0.45	0.00296	0.0232	0.43	0.00232	0.0285	-0.644031	0.00496529	0.0234817	-0.242788	0.03826	0.270914
hsa-miR-6865-3p	2.57	-0.41	0.0058	0.0435	-0.37	0.00765	0.0408	NA	NA	NA	NA	NA	NA	NA	NA	NA	NA	0.5	0.00708	0.0401	0.42	0.00239	0.0286	-1.08439	3.9418e-05	0.000710033	-0.0897371	0.528273	0.780877
hsa-miR-6866-5p	4.27	0.02	0.882	0.932	0	0.996	0.998	4.61	0.03	0.784	0.998	0.04	0.69	0.996	-0.02	0.882	1	1.02	0.949	0.976	1.15	0.605	0.79	0.0539343	0.78641	0.876212	-0.00968563	0.925674	0.970568
hsa-miR-6868-3p	3.81	0.73	0.0178	0.0895	0.68	0.018	0.0715	4.42	0.27	0.326	0.998	0.36	0.179	0.996	0.39	0.151	1	1.96	0.0194	0.0834	2.22	0.0132	0.0719	1.57743	0.0102568	0.0408471	0.283157	0.292704	0.606652
hsa-miR-6873-3p	2.64	0.28	0.0429	0.163	0.26	0.0442	0.13	3.74	0.15	0.176	0.998	0.12	0.296	0.996	0.21	0.145	1	1.79	0.0308	0.111	1.77	0.0379	0.144	0.0623136	0.794732	0.879414	0.242414	0.0499989	0.294799
hsa-miR-6874-3p	2.42	0.01	0.948	0.97	0.03	0.812	0.89	NA	NA	NA	NA	NA	NA	NA	NA	NA	NA	0.98	0.932	0.966	0.89	0.652	0.811	-0.328962	0.230836	0.376976	0.0851275	0.577489	0.812402
hsa-miR-6877-5p	2.59	-0.21	0.187	0.39	-0.23	0.128	0.272	3.63	-0.07	0.651	0.998	-0.09	0.551	0.996	-0.04	0.811	1	0.71	0.141	0.299	0.73	0.178	0.389	-0.666229	0.0240921	0.0759611	-0.112538	0.450176	0.738334
hsa-miR-6881-3p	3.56	-0.07	0.528	0.718	-0.06	0.572	0.733	4.23	0.05	0.6	0.998	0.04	0.71	0.996	0.15	0.151	1	0.91	0.705	0.826	0.9	0.659	0.811	-0.20894	0.280758	0.435775	0.0171885	0.883339	0.95156
hsa-miR-6882-5p	3.68	-0.15	0.255	0.477	-0.18	0.143	0.294	4.21	0.11	0.402	0.998	0.09	0.505	0.996	0.1	0.273	1	0.79	0.301	0.503	0.85	0.481	0.703	-0.733692	0.00800608	0.0341292	-0.025722	0.816277	0.932644
hsa-miR-6883-3p	3.02	-0.14	0.26	0.48	-0.09	0.451	0.633	3.89	0.04	0.687	0.998	0.04	0.714	0.996	0.1	0.45	1	0.88	0.579	0.738	0.78	0.3	0.542	0.0161754	0.955374	0.970105	-0.0746182	0.406239	0.698156
hsa-miR-7-1-3p	8.12	0.01	0.834	0.908	0.07	0.296	0.496	8.31	0.1	0.222	0.998	0.11	0.211	0.996	0.08	0.426	1	1.44	0.152	0.319	1.15	0.616	0.792	0.46265	0.00102293	0.00654098	-0.0515157	0.526586	0.780877
hsa-miR-7-2-3p	6	-0.01	0.945	0.967	0.04	0.624	0.769	6.23	-0.02	0.813	0.998	-0.05	0.612	0.996	-0.05	0.68	1	1.1	0.697	0.821	0.91	0.724	0.848	0.105279	0.538373	0.682368	0.020801	0.831114	0.935132
hsa-miR-7-5p	10.98	-0.1	0.459	0.673	-0.24	0.0655	0.171	10.86	-0.05	0.695	0.998	-0.06	0.663	0.996	-0.1	0.374	1	0.56	0.0639	0.182	0.72	0.339	0.578	-1.12849	1.72437e-05	0.000391433	0.0370772	0.771365	0.917397
hsa-miR-708-3p	9.6	-0.1	0.181	0.381	-0.14	0.0454	0.133	9.44	0.13	0.0549	0.998	0.13	0.0637	0.996	0.05	0.556	1	0.68	0.138	0.296	0.8	0.429	0.666	-0.299316	0.0854382	0.186928	-0.0598819	0.375205	0.679367
hsa-miR-708-5p	10.33	-0.08	0.299	0.531	-0.08	0.238	0.423	10.31	0	0.985	0.998	0	0.994	0.999	0.01	0.895	1	0.74	0.225	0.421	0.73	0.239	0.467	-0.128702	0.421371	0.581466	-0.072528	0.376902	0.679367
hsa-miR-7114-3p	2.69	-0.18	0.262	0.482	-0.2	0.183	0.351	NA	NA	NA	NA	NA	NA	NA	NA	NA	NA	0.77	0.277	0.487	0.81	0.396	0.633	0.210673	0.517817	0.665974	-0.218195	0.118054	0.417094
hsa-miR-7151-3p	2.78	0.02	0.91	0.945	-0.09	0.66	0.791	3.65	-0.17	0.333	0.998	-0.17	0.371	0.996	-0.13	0.572	1	0.84	0.472	0.656	0.92	0.749	0.861	-0.345979	0.388623	0.550851	-0.0250411	0.90161	0.962
hsa-miR-7151-5p	2.72	-0.08	0.691	0.822	-0.19	0.322	0.52	3.67	0.02	0.861	0.998	0.03	0.79	0.996	0.07	0.634	1	0.81	0.384	0.586	0.94	0.814	0.898	0.0995927	0.794301	0.879414	-0.134934	0.385471	0.68629
hsa-miR-7155-3p	3.07	0.25	0.0501	0.176	0.25	0.0351	0.112	3.97	0.12	0.316	0.998	0.14	0.274	0.996	0.09	0.488	1	1.84	0.0195	0.0834	1.79	0.0296	0.128	0.366676	0.0801752	0.180643	0.167454	0.225326	0.550635
hsa-miR-7156-5p	2.87	-0.28	0.048	0.171	-0.34	0.0112	0.0519	3.81	0.1	0.337	0.998	0.1	0.377	0.996	0.15	0.198	1	0.62	0.0506	0.157	0.65	0.105	0.289	-0.789434	0.00931441	0.0382691	-0.168743	0.142325	0.444095
hsa-miR-7158-3p	4.07	0.13	0.477	0.687	0.08	0.629	0.772	4.45	-0.08	0.579	0.998	-0.1	0.503	0.996	-0.03	0.84	1	1.07	0.778	0.88	1.12	0.659	0.811	-0.611654	0.100202	0.210539	0.204645	0.195921	0.523224
hsa-miR-744-3p	7.88	0.14	0.0126	0.0726	0.16	0.00322	0.0216	7.97	0.09	0.235	0.998	0.08	0.285	0.996	0.01	0.929	1	2.5	0.00111	0.0132	2.24	0.00446	0.0402	0.146011	0.173819	0.307057	0.163322	0.0350879	0.254879
hsa-miR-744-5p	12.63	0.11	0.0979	0.267	0.1	0.0914	0.217	12.47	0.02	0.783	0.998	0.03	0.69	0.996	0.02	0.865	1	1.62	0.0697	0.191	1.65	0.0754	0.233	0.048852	0.700684	0.815668	0.12925	0.112331	0.407205
hsa-miR-758-3p	9.08	-0.15	0.137	0.323	-0.2	0.0326	0.108	9.11	-0.05	0.753	0.998	-0.03	0.836	0.996	-0.18	0.256	1	0.57	0.0331	0.115	0.68	0.167	0.378	-0.385617	0.0289586	0.087648	-0.146563	0.251595	0.581294
hsa-miR-758-5p	6.48	0	0.977	0.987	0.03	0.72	0.828	6.61	0.05	0.575	0.998	0.05	0.607	0.996	-0.02	0.851	1	1.13	0.613	0.764	1.04	0.877	0.938	0.158016	0.344232	0.504175	0.01603	0.859902	0.944124
hsa-miR-760	5.94	-0.12	0.226	0.434	-0.17	0.0789	0.196	5.97	-0.03	0.772	0.998	-0.05	0.708	0.996	0.05	0.707	1	0.62	0.0806	0.208	0.64	0.139	0.335	-0.727791	0.000547726	0.00414446	0.000642138	0.994695	0.996891
hsa-miR-7641	3.86	-0.22	0.168	0.365	-0.12	0.398	0.586	4.44	-0.01	0.966	0.998	-0.04	0.786	0.996	0.03	0.878	1	0.83	0.429	0.622	0.7	0.158	0.365	0.142669	0.539114	0.682368	-0.138192	0.461646	0.745861
hsa-miR-765	3.01	-0.08	0.491	0.693	-0.09	0.418	0.6	3.88	0.11	0.323	0.998	0.1	0.373	0.996	0.1	0.451	1	0.9	0.648	0.791	0.89	0.65	0.811	-0.386624	0.135498	0.255784	0.028096	0.777342	0.919046
hsa-miR-766-3p	7.83	-0.23	0.0257	0.115	-0.22	0.0196	0.0758	7.92	0.08	0.461	0.998	0.08	0.521	0.996	0.06	0.627	1	0.59	0.049	0.153	0.57	0.0468	0.166	-0.301934	0.125216	0.241906	-0.169736	0.128481	0.431884
hsa-miR-766-5p	2.98	-0.24	0.0517	0.179	-0.21	0.0676	0.175	3.89	0.21	0.0533	0.998	0.23	0.0381	0.996	0.22	0.105	1	0.78	0.28	0.487	0.78	0.308	0.549	-0.136785	0.563152	0.703336	-0.18625	0.100689	0.395226
hsa-miR-767-3p	3.15	-0.11	0.33	0.558	-0.16	0.129	0.273	4.05	0.11	0.385	0.998	0.13	0.325	0.996	0.09	0.53	1	0.78	0.284	0.491	0.93	0.753	0.862	-0.340677	0.0462428	0.124595	-0.110826	0.406745	0.698156
hsa-miR-767-5p	7.72	0.2	0.0437	0.163	0.21	0.0251	0.0915	7.5	0.17	0.124	0.998	0.16	0.159	0.996	0.03	0.769	1	2.12	0.00858	0.0469	2.05	0.0124	0.0692	-0.00297304	0.986801	0.990072	0.269224	0.0267072	0.220179
hsa-miR-769-3p	7.88	-0.13	0.218	0.427	-0.19	0.0549	0.15	7.81	-0.09	0.329	0.998	-0.11	0.261	0.996	-0.02	0.852	1	0.56	0.0433	0.14	0.58	0.0849	0.251	-0.500852	0.0179005	0.0637398	-0.0652782	0.508723	0.769867
hsa-miR-769-5p	15.17	-0.17	0.065	0.204	-0.24	0.00847	0.0439	14.85	-0.08	0.398	0.998	-0.09	0.341	0.996	-0.13	0.212	1	0.4	0.00692	0.0397	0.45	0.026	0.114	-0.820411	9.05816e-05	0.00120953	-0.0548437	0.540886	0.786751
hsa-miR-770-5p	8.16	0.02	0.748	0.856	0.02	0.754	0.855	8.25	0.07	0.448	0.998	0.06	0.533	0.996	-0.04	0.616	1	1.15	0.584	0.74	1.17	0.581	0.776	-0.243859	0.113378	0.226755	0.0885253	0.277662	0.604032
hsa-miR-7704	5.54	-0.35	0.0183	0.0907	-0.32	0.0169	0.0686	5.68	0.03	0.742	0.998	0.02	0.854	0.996	0.1	0.475	1	0.53	0.0315	0.112	0.47	0.022	0.102	-0.917843	0.000172752	0.00185702	-0.104661	0.5029	0.768803
hsa-miR-7705	3.03	0	0.99	0.992	0.02	0.841	0.913	3.84	0.02	0.768	0.998	0.01	0.944	0.996	0.07	0.524	1	1.07	0.773	0.877	0.97	0.906	0.956	-0.0689433	0.746597	0.852717	0.0552697	0.543278	0.786751
hsa-miR-7706	5.01	-0.15	0.116	0.292	-0.2	0.0287	0.0999	5.03	-0.03	0.77	0.998	-0.01	0.892	0.996	-0.01	0.96	1	0.58	0.0315	0.112	0.64	0.0957	0.271	-0.445918	0.023008	0.0735609	-0.100896	0.294513	0.606652
hsa-miR-7854-3p	2.64	0.32	0.0715	0.22	0.28	0.0923	0.219	3.71	-0.12	0.417	0.998	-0.12	0.437	0.996	-0.09	0.547	1	1.43	0.176	0.356	1.47	0.171	0.383	0.679335	0.0429147	0.117369	0.110799	0.496756	0.7671
hsa-miR-7975	2.48	-0.53	0.00733	0.0521	-0.45	0.0135	0.0587	3.73	-0.01	0.974	0.998	-0.02	0.898	0.996	-0.1	0.663	1	0.59	0.033	0.115	0.54	0.0208	0.0982	0.108161	0.752313	0.857807	-0.434843	0.0206732	0.204337
hsa-miR-7976	2.67	-0.01	0.919	0.952	0.05	0.687	0.807	3.86	-0.06	0.597	0.998	-0.08	0.49	0.996	-0.09	0.553	1	1.05	0.832	0.906	0.92	0.76	0.868	0.483799	0.0981449	0.207245	-0.0271903	0.816107	0.932644
hsa-miR-7978	3.36	-0.2	0.119	0.299	-0.19	0.116	0.254	4.11	-0.07	0.534	0.998	-0.07	0.523	0.996	-0.05	0.695	1	0.67	0.104	0.246	0.68	0.125	0.316	-0.0581823	0.840383	0.906482	-0.198892	0.0487662	0.291178
hsa-miR-873-3p	8.83	-0.29	0.0705	0.218	-0.46	0.00428	0.0268	8.41	0.04	0.859	0.998	0.1	0.665	0.996	-0.11	0.674	1	0.48	0.0121	0.0605	0.61	0.123	0.316	-1.49463	1.03433e-06	8.01842e-05	-0.161304	0.415748	0.706928
hsa-miR-873-5p	11.2	-0.02	0.789	0.883	-0.14	0.144	0.294	11.03	-0.04	0.63	0.998	-0.01	0.924	0.996	-0.08	0.459	1	0.61	0.124	0.277	0.88	0.711	0.844	-0.76706	0.000178121	0.00188062	0.0356901	0.653742	0.859578
hsa-miR-874-3p	11.81	-0.17	0.00895	0.0583	-0.17	0.00515	0.0307	11.9	0.01	0.886	0.998	0	0.978	0.996	0	0.963	1	0.34	0.00579	0.0353	0.26	0.0027	0.03	-0.455134	0.000736923	0.00518702	-0.0746072	0.272971	0.603904
hsa-miR-874-5p	9.78	0.37	9.63e-05	0.00364	0.46	1.57e-06	0.00011	9.78	-0.01	0.899	0.998	-0.05	0.59	0.996	-0.06	0.619	1	4.02	8.69e-05	0.00358	3.32	0.00147	0.0215	0.511066	0.00124288	0.00765586	0.429145	0.000383616	0.0696646
hsa-miR-876-3p	5.95	0.15	0.0941	0.259	0.11	0.215	0.391	6.15	0	0.988	0.998	0.03	0.757	0.996	-0.03	0.752	1	1.36	0.223	0.418	1.6	0.0861	0.253	0.0811911	0.628068	0.759368	0.0823525	0.405397	0.698156
hsa-miR-876-5p	3.7	-0.19	0.382	0.6	-0.36	0.0861	0.209	4.34	-0.11	0.415	0.998	-0.13	0.319	0.996	-0.05	0.776	1	0.53	0.0736	0.197	0.61	0.193	0.409	-2.13964	2.33936e-05	0.000475564	0.0912762	0.483116	0.757234
hsa-miR-877-3p	3.17	-0.24	0.0765	0.228	-0.24	0.0517	0.144	3.95	0.01	0.922	0.998	0.01	0.96	0.996	-0.09	0.505	1	0.63	0.0662	0.185	0.63	0.0746	0.231	-0.382363	0.148219	0.271884	-0.124973	0.283104	0.604032
hsa-miR-877-5p	7.06	-0.16	0.0439	0.163	-0.17	0.0246	0.0903	6.96	-0.02	0.851	0.998	0	0.975	0.996	-0.06	0.643	1	0.55	0.024	0.0952	0.59	0.0507	0.175	-0.00166371	0.990037	0.991507	-0.184802	0.0703781	0.337433
hsa-miR-885-3p	5.77	-0.13	0.358	0.58	-0.18	0.185	0.353	5.99	0.06	0.752	0.998	0.08	0.679	0.996	0.05	0.778	1	0.77	0.274	0.487	0.85	0.518	0.732	-0.0942383	0.679407	0.800132	-0.15942	0.357019	0.66
hsa-miR-885-5p	10.44	-0.13	0.139	0.323	-0.15	0.0705	0.181	10.3	-0.07	0.579	0.998	-0.05	0.727	0.996	-0.2	0.149	1	0.63	0.0585	0.173	0.68	0.129	0.322	0.379851	0.0115532	0.0448556	-0.283815	0.013042	0.155818
hsa-miR-887-3p	9.12	-0.13	0.112	0.287	-0.16	0.0351	0.112	8.85	-0.08	0.481	0.998	-0.08	0.512	0.996	-0.03	0.786	1	0.54	0.021	0.0876	0.58	0.0568	0.193	-0.312808	0.0162296	0.0596619	-0.0868543	0.426815	0.716356
hsa-miR-887-5p	5.72	-0.02	0.859	0.918	0.04	0.605	0.752	5.86	0.03	0.774	0.998	-0.01	0.915	0.996	0.2	0.116	1	1.15	0.563	0.725	0.93	0.779	0.875	-0.0203569	0.894257	0.941479	0.0845121	0.404609	0.698156
hsa-miR-888-5p	2.89	0.33	0.0477	0.171	0.32	0.0357	0.113	3.95	0.16	0.221	0.998	0.17	0.21	0.996	0.06	0.706	1	1.95	0.0206	0.0866	2.03	0.0183	0.0893	0.351836	0.263274	0.418657	0.210206	0.160633	0.473435
hsa-miR-889-3p	11.34	0.12	0.321	0.555	0.11	0.35	0.541	10.79	0.07	0.487	0.998	0.09	0.377	0.996	-0.09	0.419	1	1.3	0.301	0.503	1.38	0.227	0.451	0.229806	0.372736	0.536361	0.0723536	0.538466	0.786411
hsa-miR-889-5p	4.53	0.12	0.291	0.52	0.15	0.142	0.294	5.01	-0.06	0.587	0.998	-0.06	0.623	0.996	-0.2	0.127	1	1.36	0.222	0.418	1.3	0.314	0.555	0.685859	0.000830079	0.00567051	0.0263253	0.822171	0.933145
hsa-miR-891a-5p	5.48	0.25	0.0726	0.222	0.2	0.115	0.254	5.6	-0.09	0.529	0.998	-0.05	0.73	0.996	-0.2	0.287	1	1.4	0.192	0.38	1.54	0.112	0.299	0.0170805	0.949702	0.969999	0.188105	0.148207	0.450072
hsa-miR-892a	3.02	0.25	0.102	0.272	0.24	0.0841	0.207	3.91	0.13	0.36	0.998	0.15	0.313	0.996	0.06	0.758	1	1.61	0.0615	0.18	1.69	0.0459	0.163	0.440543	0.0715308	0.165267	0.14301	0.375059	0.679367
hsa-miR-9-3p	12.56	0.01	0.853	0.916	0.03	0.581	0.74	12.67	0.03	0.699	0.998	0.03	0.721	0.996	-0.01	0.904	1	1.18	0.506	0.679	1.08	0.767	0.869	0.198062	0.145834	0.269141	-0.0240992	0.767251	0.917397
hsa-miR-9-5p	17.56	-0.12	0.187	0.39	-0.15	0.0703	0.181	17.3	0.02	0.85	0.998	0.02	0.809	0.996	0	0.999	1	0.64	0.0911	0.226	0.7	0.203	0.422	-0.241985	0.208314	0.350097	-0.1196	0.162194	0.473435
hsa-miR-92a-1-5p	2.72	0.05	0.707	0.831	0.06	0.668	0.794	3.66	-0.13	0.317	0.998	-0.1	0.442	0.996	-0.04	0.792	1	1.02	0.938	0.969	1.01	0.976	0.988	0.999118	0.000222365	0.00221876	-0.102586	0.435099	0.722807
hsa-miR-92a-3p	14.54	0.19	0.0885	0.251	0.22	0.0412	0.126	14.3	-0.04	0.739	0.998	-0.05	0.718	0.996	0.05	0.715	1	1.66	0.06	0.177	1.54	0.126	0.318	0.327122	0.14158	0.262356	0.193614	0.111781	0.407205
hsa-miR-92b-3p	15.53	0.43	0.000164	0.00524	0.47	1.75e-05	0.000583	15.46	0.08	0.441	0.998	0.1	0.339	0.996	0.06	0.646	1	4.92	0.000149	0.00492	4.37	0.000664	0.0151	0.820552	1.11454e-05	0.000335542	0.347983	0.0273384	0.220179
hsa-miR-92b-5p	5.14	0.2	0.0419	0.161	0.2	0.0309	0.103	5.5	0.06	0.554	0.998	0.08	0.42	0.996	0.04	0.737	1	1.81	0.0264	0.102	1.74	0.0413	0.153	0.265232	0.139847	0.260443	0.146859	0.172977	0.487775
hsa-miR-93-3p	6.05	-0.1	0.355	0.578	-0.09	0.34	0.535	6.19	0.06	0.589	0.998	0.08	0.496	0.996	-0.04	0.746	1	0.83	0.44	0.628	0.87	0.585	0.777	0.314888	0.112227	0.22495	-0.187025	0.090557	0.377493
hsa-miR-93-5p	11.79	0.19	0.0561	0.186	0.19	0.0423	0.126	11.67	0.03	0.815	0.998	0	0.972	0.996	0.1	0.499	1	1.7	0.0399	0.132	1.6	0.0738	0.231	0.0555682	0.768212	0.866505	0.267577	0.024643	0.216597
hsa-miR-935	10.25	0.05	0.516	0.709	0.07	0.323	0.52	10.19	-0.07	0.451	0.998	-0.05	0.597	0.996	-0.16	0.0777	1	1.2	0.463	0.65	1.13	0.629	0.802	0.394655	0.00380237	0.0186625	-0.0477193	0.575493	0.81141
hsa-miR-937-3p	3.08	-0.46	0.00287	0.028	-0.45	0.00188	0.0142	3.79	0.21	0.099	0.998	0.21	0.115	0.996	0.27	0.0741	1	0.59	0.0297	0.109	0.59	0.0454	0.163	-1.05944	0.000642098	0.0046642	-0.212723	0.121854	0.423606
hsa-miR-939-5p	2.54	-0.26	0.112	0.287	-0.25	0.103	0.235	NA	NA	NA	NA	NA	NA	NA	NA	NA	NA	0.75	0.23	0.426	0.77	0.309	0.55	-1.42631	1.68058e-05	0.000391273	0.0415782	0.772603	0.917397
hsa-miR-940	6.16	-0.11	0.139	0.323	-0.1	0.145	0.294	6.27	0.13	0.133	0.998	0.14	0.133	0.996	0.02	0.841	1	0.78	0.318	0.523	0.82	0.443	0.669	-0.0517174	0.689088	0.806304	-0.104046	0.283837	0.604032
hsa-miR-941	10.6	0.08	0.419	0.634	0.11	0.238	0.423	10.58	0.08	0.535	0.998	0.08	0.573	0.996	0.13	0.459	1	1.37	0.2	0.39	1.26	0.363	0.598	0.0457044	0.786468	0.876212	0.126987	0.273392	0.603904
hsa-miR-942-5p	3.01	-0.13	0.391	0.606	-0.1	0.468	0.644	3.79	-0.15	0.28	0.998	-0.18	0.208	0.996	-0.25	0.143	1	0.76	0.276	0.487	0.7	0.171	0.383	-0.470625	0.0889643	0.192332	0.00351261	0.981451	0.993487
hsa-miR-95-3p	9.9	0.18	0.00566	0.0428	0.21	0.000794	0.00766	9.97	0.06	0.423	0.998	0.06	0.439	0.996	-0.01	0.889	1	2.62	0.000758	0.0106	2.26	0.00511	0.0427	0.391554	0.00194659	0.0107775	0.152227	0.0600241	0.31522
hsa-miR-95-5p	6.97	0.06	0.408	0.622	0.03	0.631	0.773	7.21	0.15	0.129	0.998	0.17	0.0986	0.996	0.11	0.399	1	1.26	0.367	0.573	1.44	0.177	0.389	0.0177109	0.897402	0.941479	0.0385176	0.681031	0.869927
hsa-miR-96-5p	4.4	0.21	0.257	0.477	0.25	0.147	0.296	5.21	-0.38	0.0425	0.998	-0.36	0.0624	0.996	-0.32	0.12	1	1.21	0.434	0.624	1.1	0.697	0.838	0.533178	0.0323734	0.0966944	0.0594795	0.792715	0.927616
hsa-miR-98-3p	4.18	-0.14	0.26	0.48	-0.1	0.393	0.583	4.66	0.15	0.262	0.998	0.16	0.25	0.996	0.2	0.257	1	0.91	0.666	0.802	0.87	0.576	0.772	0.355614	0.0847709	0.186641	-0.155009	0.246756	0.578951
hsa-miR-98-5p	14.6	-0.07	0.361	0.582	-0.05	0.495	0.665	14.23	-0.02	0.737	0.998	-0.02	0.772	0.996	-0.07	0.371	1	0.82	0.423	0.618	0.75	0.299	0.542	0.222767	0.19045	0.328138	-0.122976	0.0797257	0.363773
hsa-miR-99a-3p	9.43	0.1	0.0296	0.126	0.09	0.0325	0.108	9.33	0.06	0.35	0.998	0.06	0.358	0.996	0.07	0.358	1	2.21	0.00591	0.0356	2.29	0.00587	0.0459	0.0218779	0.821933	0.895096	0.115854	0.0595434	0.31522
hsa-miR-99a-5p	14.21	0.01	0.925	0.955	0.08	0.3	0.499	14.51	0.02	0.8	0.998	0.01	0.895	0.996	0.15	0.146	1	1.3	0.292	0.495	1.02	0.943	0.973	0.521825	0.00283462	0.0145414	-0.0553296	0.483696	0.757234
hsa-miR-99b-3p	7.62	-0.19	0.059	0.192	-0.25	0.00912	0.0454	7.45	0	0.996	0.998	-0.01	0.888	0.996	-0.01	0.95	1	0.38	0.0126	0.0621	0.4	0.0266	0.116	-0.928462	1.61404e-05	0.000385672	-0.0263113	0.74903	0.903324
hsa-miR-99b-5p	16	-0.08	0.463	0.678	-0.04	0.68	0.801	16.4	0.03	0.797	0.998	-0.01	0.921	0.996	0.15	0.225	1	0.92	0.728	0.842	0.79	0.394	0.632	0.0408766	0.860022	0.920873	-0.0412165	0.646599	0.857098
